# Supplementary material for: Distinctive Gene Expression Patterns Define Endodormancy to Ecodormancy Transition in Apricot and Peach
Source: Front Plant Sci. 2020 Feb 28;11:180. doi: 10.3389/fpls.2020.00180 (PMC7059448; doi:10.3389/fpls.2020.00180)
Supplement: Supplementary file 2 [file Table_1.xlsx]

## Sheet: Table 1
Metadata for all RNASeq samples and NCBI SRA Accession
Sample name	Tissue	Organism	Time point	Phenotype	Genotype	Genotype	Library type	Raw file			SRA accession
1-800	flower	Prunus armeniaca	800 CH	early bloom	Bakour	A2137	single-end	1-800_S56_R1_001_combined.fastq.gz			SRR10150228
1-C	floral bud	Prunus armeniaca	sepal visible	early bloom	Bakour	A2137	single-end	1-C_S1_R1_001_combined.fastq.gz			SRR10150227
1-D	floral bud	Prunus armeniaca	petal visible	early bloom	Bakour	A2137	single-end	1-D_S2_R1_001_combined.fastq.gz			SRR10150187
2-0	floral bud	Prunus armeniaca	0 CH	early bloom	Bakour	A2137	single-end	2_0_S59_R1_001_combined.fastq.gz			SRR10150176
2-100	floral bud	Prunus armeniaca	100 CH	early bloom	Bakour	A2137	single-end	2-100_S60_R1_001_combined.fastq.gz			SRR10150165
2-400	floral bud	Prunus armeniaca	400 CH	early bloom	Bakour	A2137	single-end	2-400_S23_R1_001_combined.fastq.gz			SRR10150154
2-800	flower	Prunus armeniaca	800 CH	early bloom	Bakour	A2137	single-end	2-800_S22_R1_001_combined.fastq.gz			SRR10150143
2-C	floral bud	Prunus armeniaca	sepal visible	early bloom	Bakour	A2137	single-end	2-C_S57_R1_001_combined.fastq.gz			SRR10150132
2-D	floral bud	Prunus armeniaca	petal visible	early bloom	Bakour	A2137	single-end	2-D_S58_R1_001_combined.fastq.gz			SRR10150121
3-100	floral bud	Prunus armeniaca	100 CH	early bloom	Bakour	A2137	single-end	3-100_S19_R1_001_combined.fastq.gz			SRR10150110
3-400	floral bud	Prunus armeniaca	400 CH	early bloom	Bakour	A2137	single-end	3-400_S18_R1_001_combined.fastq.gz			SRR10150226
3-800	flower	Prunus armeniaca	800 CH	early bloom	Bakour	A2137	single-end	3-800_S17_R1_001_combined.fastq.gz			SRR10150215
3-C	floral bud	Prunus armeniaca	sepal visible	early bloom	Bakour	A2137	single-end	3-C_S21_R1_001_combined.fastq.gz			SRR10150204
3-D	floral bud	Prunus armeniaca	petal visible	early bloom	Bakour	A2137	single-end	3-D_S20_R1_001_combined.fastq.gz			SRR10150194
4-0	floral bud	Prunus armeniaca	0 CH	early bloom	Palsteyn	A1956	single-end	4_0_S31_R1_001_combined.fastq.gz			SRR10150193
4-100	floral bud	Prunus armeniaca	100 CH	early bloom	Palsteyn	A1956	single-end	4-100_S30_R1_001_combined.fastq.gz			SRR10150192
4-400	floral bud	Prunus armeniaca	400 CH	early bloom	Palsteyn	A1956	single-end	4-400_S29_R1_001_combined.fastq.gz			SRR10150191
4-800	flower	Prunus armeniaca	800 CH	early bloom	Palsteyn	A1956	single-end	4-800_S28_R1_001_combined.fastq.gz			SRR10150190
4-C	floral bud	Prunus armeniaca	sepal visible	early bloom	Palsteyn	A1956	single-end	4-C_S16_R1_001_combined.fastq.gz			SRR10150189
4-D	floral bud	Prunus armeniaca	petal visible	early bloom	Palsteyn	A1956	single-end	4-D_S32_R1_001_combined.fastq.gz			SRR10150188
5-0	floral bud	Prunus armeniaca	0 CH	early bloom	Palsteyn	A1956	single-end	5_0_S25_R1_001_combined.fastq.gz			SRR10150186
5-100	floral bud	Prunus armeniaca	100 CH	early bloom	Palsteyn	A1956	single-end	5-100_S24_R1_001_combined.fastq.gz			SRR10150185
5-400	floral bud	Prunus armeniaca	400 CH	early bloom	Palsteyn	A1956	single-end	5-400_S41_R1_001_combined.fastq.gz			SRR10150184
5-800	flower	Prunus armeniaca	800 CH	early bloom	Palsteyn	A1956	single-end	5-800_S40_R1_001_combined.fastq.gz			SRR10150183
5-C	floral bud	Prunus armeniaca	sepal visible	early bloom	Palsteyn	A1956	single-end	5-C_S27_R1_001_combined.fastq.gz			SRR10150182
5-D	floral bud	Prunus armeniaca	petal visible	early bloom	Palsteyn	A1956	single-end	5-D_S26_R1_001_combined.fastq.gz			SRR10150181
8-0	floral bud	Prunus armeniaca	0 CH	late bloom	Bergeron	A660	single-end	8_0_S37_R1_001_combined.fastq.gz			SRR10150180
8-100	floral bud	Prunus armeniaca	100 CH	late bloom	Bergeron	A660	single-end	8-100_S36_R1_001_combined.fastq.gz			SRR10150179
8-400	floral bud	Prunus armeniaca	400 CH	late bloom	Bergeron	A660	single-end	8-400_S35_R1_001_combined.fastq.gz			SRR10150178
8-800	floral bud	Prunus armeniaca	800 CH	late bloom	Bergeron	A660	single-end	8-800_S34_R1_001_combined.fastq.gz			SRR10150177
8-C	floral bud	Prunus armeniaca	sepal visible	late bloom	Bergeron	A660	single-end	8-C_S39_R1_001_combined.fastq.gz			SRR10150175
8-D	floral bud	Prunus armeniaca	petal visible	late bloom	Bergeron	A660	single-end	8-D_S38_R1_001_combined.fastq.gz			SRR10150174
9-0	floral bud	Prunus armeniaca	0 CH	late bloom	Bergeron	A660	single-end	9_0_S49_R1_001_combined.fastq.gz			SRR10150173
9-100	floral bud	Prunus armeniaca	100 CH	late bloom	Bergeron	A660	single-end	9-100_S48_R1_001_combined.fastq.gz			SRR10150172
9-400	floral bud	Prunus armeniaca	400 CH	late bloom	Bergeron	A660	single-end	9-400_S47_R1_001_combined.fastq.gz			SRR10150171
9-800	floral bud	Prunus armeniaca	800 CH	late bloom	Bergeron	A660	single-end	9-800_S46_R1_001_combined.fastq.gz			SRR10150170
9-C	floral bud	Prunus armeniaca	sepal visible	late bloom	Bergeron	A660	single-end	9-C_S33_R1_001_combined.fastq.gz			SRR10150169
9-D	floral bud	Prunus armeniaca	petal visible	late bloom	Bergeron	A660	single-end	9-D_S8_R1_001_combined.fastq.gz			SRR10150168
10-0	floral bud	Prunus armeniaca	0 CH	late bloom	Bergeron	A660	single-end	10_0_S43_R1_001_combined.fastq.gz			SRR10150167
10-100	floral bud	Prunus armeniaca	100 CH	late bloom	Bergeron	A660	single-end	10-100_S42_R1_001_combined.fastq.gz			SRR10150166
10-400	floral bud	Prunus armeniaca	400 CH	late bloom	Bergeron	A660	single-end	10-400_S10_R1_001_combined.fastq.gz			SRR10150164
10-800	floral bud	Prunus armeniaca	800 CH	late bloom	Bergeron	A660	single-end	10-800_S9_R1_001_combined.fastq.gz			SRR10150163
10-C	floral bud	Prunus armeniaca	sepal visible	late bloom	Bergeron	A660	single-end	10-C_S45_R1_001_combined.fastq.gz			SRR10150162
10-D	floral bud	Prunus armeniaca	petal visible	late bloom	Bergeron	A660	single-end	10-D_S44_R1_001_combined.fastq.gz			SRR10150161
11-C	floral bud	Prunus armeniaca	sepal visible	late bloom	Badami	A1267	single-end	11-C_S7_R1_001_combined.fastq.gz			SRR10150160
11-D	floral bud	Prunus armeniaca	petal visible	late bloom	Badami	A1267	single-end	11-D_S6_R1_001_combined.fastq.gz			SRR10150159
12-C	floral bud	Prunus armeniaca	sepal visible	late bloom	Badami	A1267	single-end	12-C_S50_R1_001_combined.fastq.gz			SRR10150158
12-D	floral bud	Prunus armeniaca	petal visible	late bloom	Badami	A1267	single-end	12-D_S53_R1_001_combined.fastq.gz			SRR10150157
13-C	floral bud	Prunus armeniaca	sepal visible	late bloom	Badami	A1267	single-end	13-C_S13_R1_001_combined.fastq.gz			SRR10150156
13-D	floral bud	Prunus armeniaca	petal visible	late bloom	Badami	A1267	single-end	13-D_S12_R1_001_combined.fastq.gz			SRR10150155
14-100	floral bud	Prunus armeniaca	100 CH	late bloom	Badami	A1267	single-end	14-100_S5_R1_001_combined.fastq.gz			SRR10150153
14-400	floral bud	Prunus armeniaca	400 CH	late bloom	Badami	A1267	single-end	14-400_S4_R1_001_combined.fastq.gz			SRR10150152
14-800	floral bud	Prunus armeniaca	800 CH	late bloom	Badami	A1267	single-end	14-800_S3_R1_001_combined.fastq.gz			SRR10150151
15-0	floral bud	Prunus armeniaca	0 CH	late bloom	Badami	A1267	single-end	15-0_S52_R1_001_combined.fastq.gz			SRR10150150
15-100	floral bud	Prunus armeniaca	100 CH	late bloom	Badami	A1267	single-end	15-100_S51_R1_001_combined.fastq.gz			SRR10150149
15-400	floral bud	Prunus armeniaca	400 CH	late bloom	Badami	A1267	single-end	15-400_S15_R1_001_combined.fastq.gz			SRR10150148
15-800	floral bud	Prunus armeniaca	800 CH	late bloom	Badami	A1267	single-end	15-800_S14_R1_001_combined.fastq.gz			SRR10150147
16-100	floral bud	Prunus armeniaca	100 CH	late bloom	Badami	A1267	single-end	16-100_S11_R1_001_combined.fastq.gz			SRR10150146
16-400	floral bud	Prunus armeniaca	400 CH	late bloom	Badami	A1267	single-end	16-400_S55_R1_001_combined.fastq.gz			SRR10150145
16-800	floral bud	Prunus armeniaca	800 CH	late bloom	Badami	A1267	single-end	16-800_S54_R1_001_combined.fastq.gz			SRR10150144
A323-2-0	floral bud	Prunus persica	0 CH	high chill	A323		paired-end	1_R1_001.fastq.gz	1_R2_001.fastq.gz		SRR10150142
A323-4-0	floral bud	Prunus persica	0 CH	high chill	A323		paired-end	2_R1_001.fastq.gz	2_R2_001.fastq.gz		SRR10150141
A318-2-0	floral bud	Prunus persica	0 CH	high chill	A318		paired-end	3_R1_001.fastq.gz	3_R2_001.fastq.gz		SRR10150140
A323-3-0	floral bud	Prunus persica	0 CH	high chill	A323		paired-end	4_R1_001.fastq.gz	4_R2_001.fastq.gz		SRR10150139
A209-4-0	floral bud	Prunus persica	0 CH	low chill	A209		paired-end	5_R1_001.fastq.gz	5_R2_001.fastq.gz		SRR10150138
A209-2-0	floral bud	Prunus persica	0 CH	low chill	A209		paired-end	6_R1_001.fastq.gz	6_R2_001.fastq.gz		SRR10150137
A323-1-0	floral bud	Prunus persica	0 CH	high chill	A323		paired-end	7_R1_001.fastq.gz	7_R2_001.fastq.gz		SRR10150136
A209-3-0	floral bud	Prunus persica	0 CH	low chill	A209		paired-end	8_R1_001.fastq.gz	8_R2_001.fastq.gz		SRR10150135
A209-1-0	floral bud	Prunus persica	0 CH	low chill	A209		paired-end	9_R1_001.fastq.gz	9_R2_001.fastq.gz		SRR10150134
A340-1-0	floral bud	Prunus persica	0 CH	low chill	A340		paired-end	11_R1_001.fastq.gz	11_R2_001.fastq.gz		SRR10150133
A340-2-0	floral bud	Prunus persica	0 CH	low chill	A340		paired-end	12_R1_001.fastq.gz	12_R2_001.fastq.gz		SRR10150131
A318-3-0	floral bud	Prunus persica	0 CH	high chill	A318		paired-end	13_R1_001.fastq.gz	13_R2_001.fastq.gz		SRR10150130
A340-3-0	floral bud	Prunus persica	0 CH	low chill	A340		paired-end	14_R1_001.fastq.gz	14_R2_001.fastq.gz		SRR10150129
A340-4-0	floral bud	Prunus persica	0 CH	low chill	A340		paired-end	15_R1_001.fastq.gz	15_R2_001.fastq.gz		SRR10150128
A318-1-0	floral bud	Prunus persica	0 CH	high chill	A318		paired-end	16_R1_001.fastq.gz	16_R2_001.fastq.gz		SRR10150127
A318-2 (100)	floral bud	Prunus persica	100 CH	high chill	A318		paired-end	18_R1_001.fastq.gz	18_R2_001.fastq.gz		SRR10150126
A318-3 (100)	floral bud	Prunus persica	100 CH	high chill	A318		paired-end	19_R1_001.fastq.gz	19_R2_001.fastq.gz		SRR10150125
A318-4 (100)	floral bud	Prunus persica	100 CH	high chill	A318		paired-end	20_R1_001.fastq.gz	20_R2_001.fastq.gz		SRR10150124
A209-2 (100)	floral bud	Prunus persica	100 CH	low chill	A209		paired-end	21_R1_001.fastq.gz	21_R2_001.fastq.gz		SRR10150123
A209-1 (100)	floral bud	Prunus persica	100 CH	low chill	A209		paired-end	22_R1_001.fastq.gz	22_R2_001.fastq.gz		SRR10150122
A209-3 (100)	floral bud	Prunus persica	100 CH	low chill	A209		paired-end	23_R1_001.fastq.gz	23_R2_001.fastq.gz		SRR10150120
A209-4 (100)	floral bud	Prunus persica	100 CH	low chill	A209		paired-end	24_R1_001.fastq.gz	24_R2_001.fastq.gz		SRR10150119
A323-1 (100)	floral bud	Prunus persica	100 CH	high chill	A323		paired-end	25_R1_001.fastq.gz	25_R2_001.fastq.gz		SRR10150118
A323-2 (100)	floral bud	Prunus persica	100 CH	high chill	A323		paired-end	26_R1_001.fastq.gz	26_R2_001.fastq.gz		SRR10150117
A323-4 (100)	floral bud	Prunus persica	100 CH	high chill	A323		paired-end	27_R1_001.fastq.gz	27_R2_001.fastq.gz		SRR10150116
A340-1 (100)	floral bud	Prunus persica	100 CH	low chill	A340		paired-end	28_R1_001.fastq.gz	28_R2_001.fastq.gz		SRR10150115
A340-2 (100)	floral bud	Prunus persica	100 CH	low chill	A340		paired-end	29_R1_001.fastq.gz	29_R2_001.fastq.gz		SRR10150114
A340-3 (100)	floral bud	Prunus persica	100 CH	low chill	A340		paired-end	30_R1_001.fastq.gz	30_R2_001.fastq.gz		SRR10150113
A340-4 (100)	floral bud	Prunus persica	100 CH	low chill	A340		paired-end	31_R1_001.fastq.gz	31_R2_001.fastq.gz		SRR10150112
A209-1 (600)	floral bud	Prunus persica	600 CH	low chill	A209		paired-end	32_R1_001.fastq.gz	32_R2_001.fastq.gz		SRR10150111
A209-2 (600)	floral bud	Prunus persica	600 CH	low chill	A209		paired-end	33_R1_001.fastq.gz	33_R2_001.fastq.gz		SRR10150109
A209-3 (600)	floral bud	Prunus persica	600 CH	low chill	A209		paired-end	34_R1_001.fastq.gz	34_R2_001.fastq.gz		SRR10150108
A209-4 (600)	floral bud	Prunus persica	600 CH	low chill	A209		paired-end	35_R1_001.fastq.gz	35_R2_001.fastq.gz		SRR10150107
A318-1 (600)	floral bud	Prunus persica	600 CH	high chill	A318		paired-end	36_R1_001.fastq.gz	36_R2_001.fastq.gz		SRR10150106
A318-2 (600)	floral bud	Prunus persica	600 CH	high chill	A318		paired-end	37_R1_001.fastq.gz	37_R2_001.fastq.gz		SRR10150105
A318-3 (600)	floral bud	Prunus persica	600 CH	high chill	A318		paired-end	38_R1_001.fastq.gz	38_R2_001.fastq.gz		SRR10150104
A318-4 (600)	floral bud	Prunus persica	600 CH	high chill	A318		paired-end	39_R1_001.fastq.gz	39_R2_001.fastq.gz		SRR10150103
A323-1 (600)	floral bud	Prunus persica	600 CH	high chill	A323		paired-end	40_R1_001.fastq.gz	40_R2_001.fastq.gz		SRR10150102
A323-3 (600)	floral bud	Prunus persica	600 CH	high chill	A323		paired-end	42_R1_001.fastq.gz	42_R2_001.fastq.gz		SRR10150101
A323-4 (600)	floral bud	Prunus persica	600 CH	high chill	A323		paired-end	43_R1_001.fastq.gz	43_R2_001.fastq.gz		SRR10150100
A340-1 (600)	floral bud	Prunus persica	600 CH	low chill	A340		paired-end	44_R1_001.fastq.gz	44_R2_001.fastq.gz		SRR10150225
A340-2 (600)	floral bud	Prunus persica	600 CH	low chill	A340		paired-end	45_R1_001.fastq.gz	45_R2_001.fastq.gz		SRR10150224
A340-3 (600)	floral bud	Prunus persica	600 CH	low chill	A340		paired-end	46_R1_001.fastq.gz	46_R2_001.fastq.gz		SRR10150223
A340-4 (600)	floral bud	Prunus persica	600 CH	low chill	A340		paired-end	47_R1_001.fastq.gz	47_R2_001.fastq.gz		SRR10150222
A209-1 (Pre-B)	floral bud	Prunus persica	Pre-bloom	low chill	A209		paired-end	48_R1_001.fastq.gz	48_R2_001.fastq.gz		SRR10150221
A209-2 (Pre-B)	floral bud	Prunus persica	Pre-bloom	low chill	A209		paired-end	49_R1_001.fastq.gz	49_R2_001.fastq.gz		SRR10150220
A209-3 (Pre-B)	floral bud	Prunus persica	Pre-bloom	low chill	A209		paired-end	50_R1_001.fastq.gz	50_R2_001.fastq.gz		SRR10150219
A209-4 (Pre-B)	floral bud	Prunus persica	Pre-bloom	low chill	A209		paired-end	51_R1_001.fastq.gz	51_R2_001.fastq.gz		SRR10150218
A318-1 (1000)	floral bud	Prunus persica	1000 CH	high chill	A318		paired-end	52_R1_001.fastq.gz	52_R2_001.fastq.gz		SRR10150217
A318-2 (1000)	floral bud	Prunus persica	1000 CH	high chill	A318		paired-end	53_R1_001.fastq.gz	53_R2_001.fastq.gz		SRR10150216
A318-3 (1000)	floral bud	Prunus persica	1000 CH	high chill	A318		paired-end	54_R1_001.fastq.gz	54_R2_001.fastq.gz		SRR10150214
A318-4 (1000)	floral bud	Prunus persica	1000 CH	high chill	A318		paired-end	55_R1_001.fastq.gz	55_R2_001.fastq.gz		SRR10150213
A323-1 (1000)	floral bud	Prunus persica	1000 CH	high chill	A323		paired-end	56_R1_001.fastq.gz	56_R2_001.fastq.gz		SRR10150212
A323-2 (1000)	floral bud	Prunus persica	1000 CH	high chill	A323		paired-end	57_R1_001.fastq.gz	57_R2_001.fastq.gz		SRR10150211
A323-3 (1000)	floral bud	Prunus persica	1000 CH	high chill	A323		paired-end	58_R1_001.fastq.gz	58_R2_001.fastq.gz		SRR10150210
A323-4 (1000)	floral bud	Prunus persica	1000 CH	high chill	A323		paired-end	59_R1_001.fastq.gz	59_R2_001.fastq.gz		SRR10150209
A340-1 (Pre-B)	floral bud	Prunus persica	Pre-bloom	low chill	A340		paired-end	60_R1_001.fastq.gz	60_R2_001.fastq.gz		SRR10150208
A340-2 (Pre-B)	floral bud	Prunus persica	Pre-bloom	low chill	A340		paired-end	61_R1_001.fastq.gz	61_R2_001.fastq.gz		SRR10150207
A340-3 (Pre-B)	floral bud	Prunus persica	Pre-bloom	low chill	A340		paired-end	62_R1_001.fastq.gz	62_R2_001.fastq.gz		SRR10150206
A340-4 (Pre-B)	floral bud	Prunus persica	Pre-bloom	low chill	A340		paired-end	63_R1_001.fastq.gz	63_R2_001.fastq.gz		SRR10150205
A323-1 (Pre-B)	floral bud	Prunus persica	Pre-bloom	high chill	A323		paired-end	64_R1_001.fastq.gz	64_R2_001.fastq.gz		SRR10150203
A323-2 (Pre-B)	floral bud	Prunus persica	Pre-bloom	high chill	A323		paired-end	65_R1_001.fastq.gz	65_R2_001.fastq.gz		SRR10150202
A323-3 (Pre-B)	floral bud	Prunus persica	Pre-bloom	high chill	A323		paired-end	66_R1_001.fastq.gz	66_R2_001.fastq.gz		SRR10150201
A323-4 (Pre-B)	floral bud	Prunus persica	Pre-bloom	high chill	A323		paired-end	67_R1_001.fastq.gz	67_R2_001.fastq.gz		SRR10150200
A318-1 (Pre-B)	floral bud	Prunus persica	Pre-bloom	high chill	A318		paired-end	68_R1_001.fastq.gz	68_R2_001.fastq.gz		SRR10150199
A318-2 (Pre-B)	floral bud	Prunus persica	Pre-bloom	high chill	A318		paired-end	69_R1_001.fastq.gz	69_R2_001.fastq.gz		SRR10150198
A318-3 (Pre-B)	floral bud	Prunus persica	Pre-bloom	high chill	A318		paired-end	70_R1_001.fastq.gz	70_R2_001.fastq.gz		SRR10150197
A318-4 (Pre-B)	floral bud	Prunus persica	Pre-bloom	high chill	A318		paired-end	71_R1_001.fastq.gz	71_R2_001.fastq.gz		SRR10150196
A323-3 (100)	floral bud	Prunus persica	100 CH	high chill	A323		paired-end	72_R1_001.fastq.gz	72_R2_001.fastq.gz		SRR10150195

## Sheet: Table 2
Summary of biological replicates for all RNASeq experiments
The number of biological replicates from apricot
Genotype	0 CH	100 CH	400 CH	800 CH	Sepal visible	Petal visible
A2137*	1	2	2	3	3	3
A1956*	2	2	2	2	2	2
A660	3	3	3	3	3	3
A1267	1	3	3	3	3	3
A2312**	NA	1	1	1	1	NA
* One replicate from 100, 400, 800 CH and sepal visible time points were validated by qPCR
** Genotype was only used for qPCR, 3 technical replicates were completed
The number of biological replicates from peach
Genotype	0 CH	100 CH	600 CH	1000 CH	pre-bloom
A209	4	4	4	NA	4
A340	4	4	4	NA	4
A318	3	3	4	4	4
A323	4	3	4	4	4

## Sheet: Table 3
Apricot DEGs between early and late blooming genotypes at 0 chill hour
locusName	baseMean	log2FoldChange	lfcSE	stat	pvalue	padj	transcriptName	Pfam	Panther	KOG	KEGG.ec	KO	GO	Best.hit.arabi.name	arabi.symbol	arabi.defline	old.transcriptName
Prupe.1G120000	8.43255	-18.1284	3.76363	-4.55102	5.33867e-06	0.00533046	Prupe.1G120000.1										NA
Prupe.1G133700	382.894	15.0763	2.78464	5.05498	4.30437e-07	0.000588113	Prupe.1G133700.1		PTHR34458,PTHR34458:SF5					AT3G16660.1		Pollen Ole e 1 allergen and extensin family protein	ppa023332m
Prupe.1G183100	78.9713	-18.1414	3.54128	-4.84046	1.29542e-06	0.00146213	Prupe.1G183100.1										ppa013341m
Prupe.1G202900	7.37108	6.39059	1.20172	4.48573	7.26649e-06	0.00698659	Prupe.1G202900.1	PF14577,PF14576	PTHR33232,PTHR33232:SF5					AT3G01680.1			ppa026484m
Prupe.1G224800	259.887	16.4374	2.30137	6.70792	1.97418e-11	4.65907e-08	Prupe.1G224800.1	PF13193,PF00501	PTHR24096,PTHR24096:SF116	KOG1176		K01904	GO:0008152,GO:0003824	AT1G62940.1	ACOS5	acyl-CoA synthetase 5	ppa003797m
Prupe.1G428700	40.3332	5.73396	0.515342	9.18604	4.07579e-20	5.29037e-16	Prupe.1G428700.1	PF00067	PTHR24298,PTHR24298:SF61	KOG0156	1.14.13.89		GO:0055114,GO:0020037,GO:0016705,GO:0005506	AT4G37320.1	CYP81D5	cytochrome P450, family 81, subfamily D, polypeptide 5	ppa016513m
Prupe.2G111300	23.9612	6.27623	0.639599	8.24927	1.59363e-16	8.27413e-13	Prupe.2G111300.1	PF07728	PTHR23073,PTHR23073:SF12		3.4.25.1	K03066	GO:0016887,GO:0005524	AT5G19990.1	ATSUG1,RPT6A	regulatory particle triple-A ATPase 6A	ppa006745m
Prupe.2G128700	11.5625	4.68801	0.863233	4.27232	1.9345e-05	0.0173171	Prupe.2G128700.1	PF00560,PF13855	PTHR27004,PTHR27004:SF3	KOG0472			GO:0005515	AT1G47890.1	AtRLP7,RLP7	receptor like protein 7	NA
Prupe.2G143200	125.814	15.2898	2.63001	5.43336	5.53015e-08	8.97267e-05	Prupe.2G143200.1	PF00854	PTHR11654,PTHR11654:SF121			K14638	GO:0016020,GO:0006810,GO:0005215	AT1G32450.1	NRT1.5	nitrate transporter 1.5	ppa017670m
Prupe.2G268700	24.0372	27.8393	3.88629	6.90615	4.97971e-12	1.29273e-08	Prupe.2G268700.1	PF03407	PTHR24015,PTHR24015:SF817					AT1G28710.3		Nucleotide-diphospho-sugar transferase family protein
Prupe.2G290900	288.464	29.759	2.82797	10.1695	2.71333e-24	7.0438e-20	Prupe.2G290900.1	PF14368	PTHR35501,PTHR35501:SF2					AT5G52160.1		Bifunctional inhibitor/lipid-transfer protein/seed storage 2S albumin superfamily protein	ppa020886m
Prupe.3G055100	65.5835	8.93979	1.6802	4.7255	2.29551e-06	0.00248298	Prupe.3G055100.1	PF07714,PF12819	PTHR27003,PTHR27003:SF105	KOG1187	2.7.11.1,2.7.10.1		GO:0006468,GO:0004672	AT4G29990.1		Leucine-rich repeat transmembrane protein kinase protein	ppa015946m
Prupe.3G123400	5.90677	6.3936	1.34754	4.00256	6.26615e-05	0.0492937	Prupe.3G123400.1		PTHR31973,PTHR31973:SF18					AT1G64260.1		MuDR family transposase	ppb024275m
Prupe.3G145500	31.3199	-18.4752	4.28037	-4.08264	4.45264e-05	0.0385302	Prupe.3G145500.1	PF14380	PTHR27009,PTHR27009:SF21					AT5G38260.1		Protein kinase superfamily protein
Prupe.3G277600	8.85273	16.5942	3.07176	5.07662	3.842e-07	0.000554102	Prupe.3G277600.1	PF13582,PF01471	PTHR10201,PTHR10201:SF152		3.4.24.12			AT1G70170.1	MMP	matrix metalloproteinase	NA
Prupe.4G094800	218.268	16.2703	2.67785	5.70245	1.181e-08	2.04392e-05	Prupe.4G094800.1	PF07883	PTHR31238,PTHR31238:SF41					AT5G39160.1		RmlC-like cupins superfamily protein	NA
Prupe.4G127200	20.5967	5.75183	1.09071	4.35664	1.32072e-05	0.012245	Prupe.4G127200.1	PF00083	PTHR24064,PTHR24064:SF242	KOG0255			GO:0055085,GO:0022857,GO:0016021	AT1G16390.1	3-Oct,ATOCT3	organic cation/carnitine transporter 3	ppa025144m
Prupe.4G190700	15.7853	7.6889	1.66307	4.02201	5.77037e-05	0.0468121	Prupe.4G190700.1	PF01397,PF03936	PTHR31225,PTHR31225:SF15		4.2.3.22,4.2.3.75		GO:0016829,GO:0010333,GO:0008152,GO:0000287	AT5G23960.2	ATTPS21,TPS21	terpene synthase 21	NA
Prupe.4G227100	50.6952	-10.6826	1.93461	-5.00494	5.58807e-07	0.000725331	Prupe.4G227100.1	PF07172	PTHR33980								NA
Prupe.5G090900	5.41245	21.9857	2.73506	7.67284	1.68228e-14	6.23886e-11	Prupe.5G090900.1	PF07690	PTHR23500,PTHR23500:SF144	KOG0254			GO:0055085,GO:0016021	AT1G11260.1	ATSTP1,STP1	sugar transporter 1	ppa016373m
Prupe.5G095000	54.3396	-7.79034	1.36512	-4.97418	6.55234e-07	0.000809994	Prupe.5G095000.1										NA
Prupe.5G191300	60.454	29.6953	3.41584	8.40067	4.43921e-17	2.88105e-13	Prupe.5G191300.1	PF00067	PTHR24298,PTHR24298:SF0	KOG0156		K09754	GO:0055114,GO:0020037,GO:0016705,GO:0005506	AT2G40890.1	CYP98A3	cytochrome P450, family 98, subfamily A, polypeptide 3	ppa016144m
Prupe.6G111100	25.5844	16.7051	3.89183	4.0354	5.45084e-05	0.0456464	Prupe.6G111100.1	PF06813	PTHR21576,PTHR21576:SF29					AT2G28120.1		Major facilitator superfamily protein	ppa003535m
Prupe.6G274000	34.4285	23.4773	3.71273	6.05412	1.41187e-09	2.61802e-06	Prupe.6G274000.1	PF03140	PTHR31549,PTHR31549:SF12					AT3G47250.3		Plant protein of unknown function (DUF247)	ppa025749m
Prupe.6G274100	56.0354	5.09569	0.448079	9.14055	6.21379e-20	5.377e-16	Prupe.6G274100.1	PF03140	PTHR31549,PTHR31549:SF12					AT3G50180.1		Plant protein of unknown function (DUF247)	ppa018788m
Prupe.6G337700	53.2991	16.4384	3.17291	4.86569	1.14057e-06	0.00134587	Prupe.6G337700.1	PF09118,PF07250	PTHR32208,PTHR32208:SF18		1.1.3.9			AT3G57620.1		glyoxal oxidase-related protein	ppa020922m
Prupe.7G006000	61.5572	-19.8374	2.4741	-7.61383	2.6609e-14	8.63463e-11	Prupe.7G006000.1	PF00085	PTHR18929,PTHR18929:SF84	KOG2640			GO:0045454	AT3G03860.1	APRL5,ATAPRL5	APR-like 5	ppa009402m
Prupe.7G124300	217.862	-7.4246	1.3677	-4.69737	2.6353e-06	0.0027365	Prupe.7G124300.1	PF00201	PTHR11926,PTHR11926:SF248	KOG1192	2.4.1.203	K13496	GO:0016758,GO:0008152	AT2G36750.1	UGT73C1	UDP-glucosyl transferase 73C1	ppa004825m
Prupe.8G017500	211.9	18.5523	2.62802	6.67893	2.40694e-11	5.20702e-08	Prupe.8G017500.1	PF03083	PTHR10791,PTHR10791:SF44					AT1G21460.1		Nodulin MtN3 family protein
Prupe.8G044900	41.9054	-15.4361	1.78441	-8.09013	5.96023e-16	2.57879e-12	Prupe.8G044900.1	PF00278,PF02784	PTHR11482,PTHR11482:SF6	KOG0622	4.1.1.17	K01581	GO:0003824	AT5G11880.1		Pyridoxal-dependent decarboxylase family protein
Prupe.8G130400	29.0331	7.44968	1.20774	5.34029	9.27987e-08	0.000141709	Prupe.8G130400.1	PF00201	PTHR11926,PTHR11926:SF190	KOG1192	2.4.1.91		GO:0016758,GO:0008152	AT4G34131.1	UGT73B3	UDP-glucosyl transferase 73B3	ppa005572m
Prupe.8G159300	43.2485	6.56005	0.861714	6.45231	1.10155e-10	2.19972e-07	Prupe.8G159300.1	PF04833	PTHR31673,PTHR31673:SF9				GO:0031225,GO:0016049,GO:0010215	AT5G60920.1	COB	COBRA-like extracellular glycosyl-phosphatidyl inositol-anchored protein family	ppa021920m
Prupe.8G240400	45.1374	16.3205	2.18701	7.00522	2.4659e-12	7.11274e-09	Prupe.8G240400.1	PF02298	PTHR33021,PTHR33021:SF68				GO:0009055	AT5G26330.1		Cupredoxin superfamily protein

## Sheet: Table 4
Apricot DEGs between early and late blooming genotypes at 100 chill hours
locusName	baseMean	log2FoldChange	lfcSE	stat	pvalue	padj	transcriptName	Pfam	Panther	KOG	KEGG.ec	KO	GO	Best.hit.arabi.name	arabi.symbol	arabi.defline	old.transcriptName
Prupe.1G059900	25.4306	4.86124	0.803717	4.80423	1.5535e-06	0.000964571	Prupe.1G059900.1										NA
Prupe.1G060000	190.151	15.775	2.6055	5.67068	1.42235e-08	1.44835e-05	Prupe.1G060000.1	PF05938	PTHR31232,PTHR31232:SF2					AT4G16195.1		Plant self-incompatibility protein S1 family
Prupe.1G080500	61.0872	-3.46877	0.651422	-3.78981	0.00015076	0.0387667	Prupe.1G080500.1	PF00187,PF00182	PTHR22595,PTHR22595:SF37	KOG4742	3.2.1.14	K01183	GO:0008061,GO:0016998,GO:0006032,GO:0004568	AT3G54420.1	ATCHITIV,ATEP3,CHIV,EP3	homolog of carrot EP3-3 chitinase	ppa009661m
Prupe.1G083100	4.15858	5.54496	0.902075	5.03833	4.696e-07	0.000362261	Prupe.1G083100.1	PF07714	PTHR27009,PTHR27009:SF17	KOG1187	2.7.11.1		GO:0006468,GO:0004672	AT1G34300.1		lectin protein kinase family protein	NA
Prupe.1G100100	28.9915	-5.66982	1.22809	-3.80249	0.000143248	0.037986	Prupe.1G100100.1	PF08263,PF00560,PF13855	PTHR27004,PTHR27004:SF21	KOG0472			GO:0005515	AT2G34930.1		disease resistance family protein / LRR family protein	ppa017831m
Prupe.1G120000	8.43255	-36.1323	3.19006	-11.0131	3.30528e-28	2.80475e-24	Prupe.1G120000.1										NA
Prupe.1G126900	71.1515	3.6702	0.623418	4.28316	1.84259e-05	0.00768449	Prupe.1G126900.1	PF00407	PTHR31213,PTHR31213:SF14				GO:0009607,GO:0006952	AT1G24020.1	MLP423	MLP-like protein 423	ppa012672m
Prupe.1G127600	203.599	4.67605	0.684098	5.37356	7.71958e-08	7.01848e-05	Prupe.1G127600.1	PF00407	PTHR31213,PTHR31213:SF14				GO:0009607,GO:0006952	AT1G24020.2	MLP423	MLP-like protein 423	ppa012676m
Prupe.1G128300	11.6907	5.68907	1.23711	3.79034	0.000150442	0.0387667	Prupe.1G128300.1	PF00407	PTHR31213,PTHR31213:SF14				GO:0009607,GO:0006952	AT1G24020.1	MLP423	MLP-like protein 423	ppa012632m
Prupe.1G156300	1335.73	2.53849	0.411309	3.74047	0.00018368	0.0430644	Prupe.1G156300.1	PF07690	PTHR23500,PTHR23500:SF70	KOG0254			GO:0055085,GO:0016021	AT5G26340.1	ATSTP13,MSS1,STP13	Major facilitator superfamily protein	ppa004132m
Prupe.1G166400	13.3477	7.35088	1.52227	4.17197	3.01971e-05	0.0109818	Prupe.1G166400.1										NA
Prupe.1G181100	432.171	2.123	0.300101	3.74206	0.000182516	0.0430644	Prupe.1G181100.1	PF02678,PF05726	PTHR13903,PTHR13903:SF8			K06911		AT2G43120.1		RmlC-like cupins superfamily protein	ppa008532m
Prupe.1G183100	78.9713	-47.6517	3.00241	-15.5381	1.91621e-54	4.87808e-50	Prupe.1G183100.1										ppa013341m
Prupe.1G202900	7.37108	6.29501	0.987907	5.35982	8.33036e-08	7.31262e-05	Prupe.1G202900.1	PF14577,PF14576	PTHR33232,PTHR33232:SF5					AT3G01680.1			ppa026484m
Prupe.1G204000	46.6709	2.28119	0.328744	3.89722	9.73041e-05	0.0284721	Prupe.1G204000.1	PF00182	PTHR22595,PTHR22595:SF61		3.2.1.14	K01183	GO:0016998,GO:0006032,GO:0004568	AT3G54420.1	ATCHITIV,ATEP3,CHIV,EP3	homolog of carrot EP3-3 chitinase
Prupe.1G204400	38.234	4.4774	0.601187	5.78423	7.28457e-09	8.06276e-06	Prupe.1G204400.1										NA
Prupe.1G204700	103.603	5.06704	0.574833	7.07517	1.49268e-12	3.1666e-09	Prupe.1G204700.1	PF00187,PF00182	PTHR22595,PTHR22595:SF61	KOG4742	3.2.1.14	K01183	GO:0008061,GO:0016998,GO:0006032,GO:0004568	AT3G54420.1	ATCHITIV,ATEP3,CHIV,EP3	homolog of carrot EP3-3 chitinase	ppa009844m
Prupe.1G204800	272.771	4.33011	0.565106	5.89289	3.79491e-09	4.60033e-06	Prupe.1G204800.1	PF00182	PTHR22595,PTHR22595:SF61	KOG4742	3.2.1.14	K01183	GO:0016998,GO:0006032,GO:0004568	AT3G54420.1	ATCHITIV,ATEP3,CHIV,EP3	homolog of carrot EP3-3 chitinase	ppa010731m
Prupe.1G213100	27.4652	25.7201	3.76215	6.57073	5.00682e-11	9.10418e-08	Prupe.1G213100.1										NA
Prupe.1G249000	51.9491	4.08472	0.577506	5.34145	9.2207e-08	7.82438e-05	Prupe.1G249000.1	PF07690	PTHR23515,PTHR23515:SF3			K02575	GO:0055085,GO:0016021	AT1G12940.1	ATNRT2.5,NRT2.5	nitrate transporter2.5	ppa004530m
Prupe.1G251800	623.69	1.758	0.198985	3.80932	0.00013935	0.0373413	Prupe.1G251800.1	PF03630	PTHR12280,PTHR12280:SF26	KOG2201	2.7.1.33	K09680	GO:0015937,GO:0005524,GO:0004594	AT4G32180.2	ATPANK2,PANK2	pantothenate kinase 2	ppa005996m
Prupe.1G275300	218.673	3.77242	0.716987	3.86676	0.000110289	0.0308587	Prupe.1G275300.1	PF00445	PTHR11240,PTHR11240:SF19	KOG1642	3.1.27.1	K01166	GO:0033897,GO:0003723	AT2G02990.1	ATRNS1,RNS1	ribonuclease 1	ppa011026m
Prupe.1G284600	129.514	4.42776	0.735857	4.65818	3.19012e-06	0.0018457	Prupe.1G284600.1	PF00232	PTHR10353,PTHR10353:SF26		3.2.1.21	K01188	GO:0005975,GO:0004553	AT1G26560.1	BGLU40	beta glucosidase 40	ppa015619m
Prupe.1G332700	50.3595	4.33185	0.780521	4.26875	1.96571e-05	0.00794303	Prupe.1G332700.1		PTHR34780,PTHR34780:SF2					AT1G67920.1			ppa014273m
Prupe.1G339000	71.7817	2.76739	0.473257	3.73453	0.000188064	0.0435232	Prupe.1G339000.1	PF00248	PTHR11732,PTHR11732:SF221	KOG1577	1.1.1.365	K00011		AT1G59960.1		NAD(P)-linked oxidoreductase superfamily protein	ppa008816m
Prupe.1G375800	90.0445	6.09672	0.610213	8.35237	6.69085e-17	2.12911e-13	Prupe.1G375800.1	PF03492	PTHR31009		2.1.1.141		GO:0008168	AT1G19640.1	JMT	jasmonic acid carboxyl methyltransferase	NA
Prupe.1G390400	11.8038	4.9394	0.78688	5.00635	5.54716e-07	0.000415336	Prupe.1G390400.1	PF02298	PTHR34052,PTHR34052:SF1				GO:0009055	AT2G15780.1		Cupredoxin superfamily protein	ppa026955m
Prupe.1G391300	369.772	4.71261	0.722106	5.14137	2.72745e-07	0.000223976	Prupe.1G391300.1	PF00704	PTHR11177,PTHR11177:SF208	KOG2806	3.2.1.14	K01183	GO:0005975,GO:0004553	AT4G19810.1		Glycosyl hydrolase family protein with chitinase insertion domain	ppa007414m
Prupe.1G428700	40.3332	6.11921	0.583025	8.78042	1.62863e-18	6.91e-15	Prupe.1G428700.1	PF00067	PTHR24298,PTHR24298:SF61	KOG0156	1.14.13.89		GO:0055114,GO:0020037,GO:0016705,GO:0005506	AT4G37320.1	CYP81D5	cytochrome P450, family 81, subfamily D, polypeptide 5	ppa016513m
Prupe.1G440000	73.6054	8.35726	1.74286	4.22137	2.4282e-05	0.00950995	Prupe.1G440000.1	PF01734	PTHR32176	KOG0513			GO:0006629	AT2G26560.1	PLA IIA,PLA2A,PLP2	phospholipase A 2A	ppa024261m
Prupe.1G459700	335.777	2.50615	0.399094	3.77392	0.000160702	0.040019	Prupe.1G459700.1	PF01344	PTHR24414,PTHR24414:SF31	KOG0379			GO:0005515	AT2G24540.1	AFR	Galactose oxidase/kelch repeat superfamily protein
Prupe.1G459800	132.446	2.46481	0.372717	3.93007	8.49211e-05	0.0253244	Prupe.1G459800.1	PF12854,PF13812,PF01535	PTHR24015,PTHR24015:SF346					AT5G10690.1		pentatricopeptide (PPR) repeat-containing protein / CBS domain-containing protein	ppa023621m
Prupe.1G471000	153.574	-2.87242	0.474441	-3.94659	7.92723e-05	0.0240985	Prupe.1G471000.1		PTHR37210,PTHR37210:SF2					AT2G25625.1			ppa011688m
Prupe.1G471500	361.098	17.8459	1.78801	9.42159	4.44303e-21	2.82766e-17	Prupe.1G471500.1	PF02458	PTHR31642,PTHR31642:SF54		2.3.1.140		GO:0016747	AT4G29250.1		HXXXD-type acyl-transferase family protein	ppa014744m
Prupe.1G474800	17.3412	3.91753	0.636735	4.58202	4.60509e-06	0.00229866	Prupe.1G474800.1	PF03140	PTHR31549,PTHR31549:SF2					AT4G31980.1			ppa022094m
Prupe.1G523000	910.346	2.85484	0.423743	4.37728	1.20167e-05	0.0051849	Prupe.1G523000.1	PF02183,PF00046	PTHR24326,PTHR24326:SF196	KOG0483		K09338	GO:0043565,GO:0006355,GO:0003700,GO:0003677	AT2G22430.1	ATHB6,HB6	homeobox protein 6	ppa009419m
Prupe.1G525300	84.56	-7.46716	1.40221	-4.61212	3.98589e-06	0.00211393	Prupe.1G525300.1	PF01554	PTHR11206,PTHR11206:SF130	KOG1347		K03327	GO:0055085,GO:0016020,GO:0015297,GO:0015238,GO:0006855	AT5G65380.1		MATE efflux family protein	ppa004754m
Prupe.1G558300	89.0794	5.19263	0.543458	7.71473	1.21235e-14	3.08629e-11	Prupe.1G558300.1	PF01740,PF00916	PTHR11814,PTHR11814:SF65			K17470	GO:0016021,GO:0015116,GO:0008272,GO:0055085,GO:0016020,GO:0008271,GO:0005886	AT1G22150.1	SULTR1;3	sulfate transporter 1;3
Prupe.2G026200	200.137	3.47597	0.60276	4.10772	3.9958e-05	0.0139344	Prupe.2G026200.1	PF00690,PF12515,PF12710,PF00689,PF00122	PTHR24093,PTHR24093:SF340		3.6.3.8	K01537	GO:0005516,GO:0046872,GO:0000166	AT2G41560.1	ACA4	autoinhibited Ca(2+)-ATPase, isoform 4	ppa018972m
Prupe.2G045300	473.053	3.36452	0.524081	4.51175	6.42958e-06	0.00297596	Prupe.2G045300.1	PF12695	PTHR23024,PTHR23024:SF135	KOG1515	3.1.1.1			AT5G16080.1	AtCXE17,CXE17	carboxyesterase 17	ppa008273m
Prupe.2G082000	6.63466	3.36676	0.626204	3.77953	0.000157122	0.039691	Prupe.2G082000.1	PF13962	PTHR24177,PTHR24177:SF39					AT3G18670.1		Ankyrin repeat family protein	ppa017363m
Prupe.2G111300	23.9612	5.38422	0.559743	7.83256	4.78044e-15	1.35217e-11	Prupe.2G111300.1	PF07728	PTHR23073,PTHR23073:SF12		3.4.25.1	K03066	GO:0016887,GO:0005524	AT5G19990.1	ATSUG1,RPT6A	regulatory particle triple-A ATPase 6A	ppa006745m
Prupe.2G119700	46.7262	-3.13731	0.46063	-4.63998	3.48445e-06	0.00197119	Prupe.2G119700.1	PF00067	PTHR24282,PTHR24282:SF26	KOG0157	1.14.14.1		GO:0055114,GO:0020037,GO:0016705,GO:0005506	AT5G24910.1	CYP714A1	cytochrome P450, family 714, subfamily A, polypeptide 1	ppa015701m
Prupe.2G128700	11.5625	5.50295	0.823233	5.46984	4.50441e-08	4.24699e-05	Prupe.2G128700.1	PF00560,PF13855	PTHR27004,PTHR27004:SF3	KOG0472			GO:0005515	AT1G47890.1	AtRLP7,RLP7	receptor like protein 7	NA
Prupe.2G136400	92.0741	2.88278	0.416519	4.52027	6.17594e-06	0.0029115	Prupe.2G136400.1	PF00134	PTHR15615,PTHR15615:SF15	KOG1674				AT2G45080.1	cycp3;1	cyclin p3;1	ppa024897m
Prupe.2G237000	259.539	4.4857	0.542659	6.42337	1.33288e-10	2.12069e-07	Prupe.2G237000.1	PF03330,PF01357	PTHR31867,PTHR31867:SF5					AT2G39700.1	ATEXP4,ATEXPA4,ATHEXP ALPHA 1.6,EXPA4	expansin A4	ppa010198m
Prupe.2G253900	3.84646	4.98603	1.07686	3.70154	0.000214295	0.048595	Prupe.2G253900.1	PF03478	PTHR11102,PTHR11102:SF101					AT2G26160.1		F-box family protein with a domain of unknown function (DUF295)	ppa018915m
Prupe.2G254700	35.2594	5.36209	0.884276	4.93295	8.09962e-07	0.00054261	Prupe.2G254700.1										NA
Prupe.2G256200	5.27593	7.31907	1.67216	3.77898	0.000157473	0.039691	Prupe.2G256200.1	PF03195	PTHR31301,PTHR31301:SF4					AT2G30130.1	ASL5,LBD12,PCK1	Lateral organ boundaries (LOB) domain family protein	ppa012504m
Prupe.2G260400	6.51717	5.68495	1.10153	4.25312	2.10815e-05	0.00838551	Prupe.2G260400.1	PF03061	PTHR21660,PTHR21660:SF15		3.1.2.20	K17362		AT1G04290.1		Thioesterase superfamily protein	ppb021740m
Prupe.2G260800	417.301	3.37819	0.642777	3.69987	0.000215706	0.048595	Prupe.2G260800.1	PF00141	PTHR31388,PTHR31388:SF24		1.11.1.7	K00430	GO:0055114,GO:0020037,GO:0006979,GO:0004601	AT5G05340.1		Peroxidase superfamily protein	ppa017309m
Prupe.2G261700	237.844	2.85622	0.484795	3.82888	0.000128727	0.0352022	Prupe.2G261700.1	PF00860	PTHR11119,PTHR11119:SF9			K06901	GO:0055085,GO:0016020,GO:0006810,GO:0005215,GO:0006863,GO:0005345	AT3G10960.1	ATAZG1,AZG1	AZA-guanine resistant1	ppa003358m
Prupe.2G272300	334.52	3.07941	0.537772	3.86672	0.000110309	0.0308587	Prupe.2G272300.1	PF00847	PTHR31190,PTHR31190:SF31			K09286	GO:0006355,GO:0003700	AT2G44840.1	ATERF13,EREBP,ERF13	ethylene-responsive element binding factor 13	ppa010186m
Prupe.2G279700	1505.63	3.05631	0.460357	4.46678	7.94054e-06	0.00358432	Prupe.2G279700.1	PF04043	PTHR31080,PTHR31080:SF19		3.1.1.11		GO:0004857	AT5G62360.1		Plant invertase/pectin methylesterase inhibitor superfamily protein	ppa011607m
Prupe.2G282100	31.3397	-3.82331	0.692867	-4.07483	4.60482e-05	0.01563	Prupe.2G282100.1		PTHR36595,PTHR36595:SF1								ppa015846m
Prupe.3G008600	424.337	2.62963	0.3373	4.83141	1.35572e-06	0.000862811	Prupe.3G008600.1	PF03106	PTHR31221,PTHR31221:SF23				GO:0043565,GO:0006355,GO:0003700	AT2G47260.1	ATWRKY23,WRKY23	WRKY DNA-binding protein 23	ppa008731m
Prupe.3G017600	933.181	3.39047	0.483077	4.94842	7.48169e-07	0.000514761	Prupe.3G017600.1	PF00293	PTHR12629,PTHR12629:SF14	KOG2839	3.6.1.22,3.6.1.13	K07766	GO:0016787	AT2G01670.1	atnudt17,NUDT17	nudix hydrolase homolog 17	ppa011832m
Prupe.3G026400	28.7512	3.71022	0.588452	4.60568	4.11125e-06	0.00213592	Prupe.3G026400.1	PF13249,PF13243	PTHR11764,PTHR11764:SF16		5.4.99.39	K15813		AT1G78955.1	CAMS1	camelliol C synthase 1	ppa017215m
Prupe.3G026700	85.8257	3.48179	0.497516	4.98836	6.08931e-07	0.000442902	Prupe.3G026700.1	PF00432	PTHR11764,PTHR11764:SF16		5.4.99.39,5.4.99.40,5.4.99.34	K15813	GO:0003824	AT1G78950.1		Terpenoid cyclases family protein	ppa001812m
Prupe.3G026800	905.894	3.43673	0.515033	4.73122	2.2318e-06	0.00135274	Prupe.3G026800.1	PF00432	PTHR11764,PTHR11764:SF16		5.4.99.39,5.4.99.40,5.4.99.34	K15813	GO:0003824	AT1G78950.1		Terpenoid cyclases family protein	ppa001810m
Prupe.3G054500	30.3397	3.96004	0.76758	3.85633	0.000115103	0.0318498	Prupe.3G054500.1	PF13855,PF07714,PF12819	PTHR27003,PTHR27003:SF105	KOG1187	2.7.11.1,2.7.10.1		GO:0005515,GO:0006468,GO:0004672	AT1G51800.1		Leucine-rich repeat protein kinase family protein	ppa017450m
Prupe.3G055100	65.5835	9.85223	1.40212	6.31345	2.7289e-10	4.04439e-07	Prupe.3G055100.1	PF07714,PF12819	PTHR27003,PTHR27003:SF105	KOG1187	2.7.11.1,2.7.10.1		GO:0006468,GO:0004672	AT4G29990.1		Leucine-rich repeat transmembrane protein kinase protein	ppa015946m
Prupe.3G056100	4.59095	6.20106	1.34252	3.8741	0.000107022	0.0306118	Prupe.3G056100.1	PF13855,PF07714,PF12819	PTHR27003,PTHR27003:SF105	KOG1187	2.7.11.1,2.7.10.1		GO:0005515,GO:0006468,GO:0004672	AT4G29990.1		Leucine-rich repeat transmembrane protein kinase protein	ppa015188m
Prupe.3G062400	9.36804	4.30363	0.824266	4.00797	6.12427e-05	0.0197349	Prupe.3G062400.1	PF13962,PF13857,PF12796	PTHR24177,PTHR24177:SF18	KOG4412				AT1G10340.1		Ankyrin repeat family protein	ppa026609m
Prupe.3G099800	13.8738	-23.4976	2.58351	-8.70814	3.08903e-18	1.12339e-14	Prupe.3G099800.1		PTHR23155,PTHR23155:SF639					AT5G63020.1		Disease resistance protein (CC-NBS-LRR class) family
Prupe.3G110100	15.1677	5.29905	1.14686	3.74852	0.000177878	0.0427193	Prupe.3G110100.1	PF01657	PTHR32411					AT3G22060.1		Receptor-like protein kinase-related family protein
Prupe.3G126300	37.2403	32.1358	4.69545	6.63106	3.33287e-11	6.52653e-08	Prupe.3G126300.1	PF03195	PTHR31301,PTHR31301:SF19					AT1G06280.1	LBD2	LOB domain-containing protein 2	NA
Prupe.3G145200	11.2098	-3.58648	0.691667	-3.7395	0.00018439	0.0430644	Prupe.3G145200.1	PF00069	PTHR27009,PTHR27009:SF21	KOG1187	3.1.4.46		GO:0006468,GO:0005524,GO:0004672	AT5G38280.1	PR5K	PR5-like receptor kinase	NA
Prupe.3G158800	85.7861	4.14468	0.481344	6.53312	6.44131e-11	1.09318e-07	Prupe.3G158800.1	PF14009	PTHR33148,PTHR33148:SF6					AT1G66480.1	PMI2	plastid movement impaired 2
Prupe.3G228300	259.761	2.94145	0.420876	4.61288	3.97135e-06	0.00211393	Prupe.3G228300.1	PF01733	PTHR10332,PTHR10332:SF30	KOG1479		K15014	GO:0016021,GO:0006810,GO:0005337	AT4G05120.1	ATENT3,ENT3,FUR1	Major facilitator superfamily protein	ppa018615m
Prupe.4G011900	113.233	3.88768	0.761573	3.79173	0.000149603	0.0387667	Prupe.4G011900.1	PF04720	PTHR31579,PTHR31579:SF15					AT1G62420.1		Protein of unknown function (DUF506)	ppa009086m
Prupe.4G053200	70.2958	3.23895	0.406119	5.51304	3.52679e-08	3.45313e-05	Prupe.4G053200.1	PF07714	PTHR27001,PTHR27001:SF39	KOG1187	2.7.11.1	K04730	GO:0006468,GO:0004672	AT5G46080.1		Protein kinase superfamily protein	ppa024055m
Prupe.4G070600	206.66	-14.98	2.21796	-6.30308	2.91781e-10	4.04439e-07	Prupe.4G070600.1	PF00657	PTHR22835,PTHR22835:SF177		3.1.1.3		GO:0016788	AT1G29670.1		GDSL-like Lipase/Acylhydrolase superfamily protein	ppa022477m
Prupe.4G104000	329.439	3.01624	0.43976	4.58486	4.54284e-06	0.00229866	Prupe.4G104000.1	PF01734	PTHR32241,PTHR32241:SF6	KOG0513	3.1.1.26		GO:0006629	AT2G39220.1	PLA IIB,PLP6	PATATIN-like protein 6	ppa014860m
Prupe.4G104900	258.864	3.58558	0.700175	3.69276	0.000221835	0.0495372	Prupe.4G104900.1	PF00069,PF11721	PTHR27006,PTHR27006:SF1	KOG1187	2.7.11.1		GO:0006468,GO:0005524,GO:0004672	AT1G56130.1		Leucine-rich repeat transmembrane protein kinase
Prupe.4G125200	14.5535	4.41381	0.90503	3.77204	0.000161919	0.040019	Prupe.4G125200.1	PF03936,PF01397	PTHR31225,PTHR31225:SF9		4.2.3.46		GO:0016829,GO:0010333,GO:0000287,GO:0008152	AT4G16740.2	ATTPS03,TPS03	terpene synthase 03
Prupe.4G125300	69.2872	4.22311	0.816145	3.94919	7.8415e-05	0.0240985	Prupe.4G125300.1	PF01397,PF03936	PTHR31225,PTHR31225:SF9		4.2.3.46		GO:0016829,GO:0010333,GO:0008152,GO:0000287	AT4G16740.1	ATTPS03,TPS03	terpene synthase 03	ppa023341m
Prupe.4G155200	1056.42	4.29281	0.833737	3.94945	7.83302e-05	0.0240985	Prupe.4G155200.1	PF00197	PTHR33107,PTHR33107:SF4				GO:0004866	AT1G17860.1		Kunitz family trypsin and protease inhibitor protein	ppa011448m
Prupe.4G190700	15.7853	6.99876	1.52027	3.94585	7.95174e-05	0.0240985	Prupe.4G190700.1	PF01397,PF03936	PTHR31225,PTHR31225:SF15		4.2.3.22,4.2.3.75		GO:0016829,GO:0010333,GO:0008152,GO:0000287	AT5G23960.2	ATTPS21,TPS21	terpene synthase 21	NA
Prupe.4G194200	128.577	3.63951	0.651985	4.04841	5.15658e-05	0.0168296	Prupe.4G194200.1	PF01397,PF03936	PTHR31225,PTHR31225:SF15		4.2.3.119		GO:0016829,GO:0010333,GO:0008152,GO:0000287	AT5G23960.1	ATTPS21,TPS21	terpene synthase 21	NA
Prupe.4G227100	50.6952	-6.91704	1.52711	-3.87465	0.000106776	0.0306118	Prupe.4G227100.1	PF07172	PTHR33980								NA
Prupe.5G014900	150.476	17.765	1.8772	8.93088	4.2264e-19	2.15183e-15	Prupe.5G014900.1	PF02798,PF00043	PTHR11260,PTHR11260:SF263	KOG0867	2.5.1.18	K00799	GO:0005515	AT3G62760.1	ATGSTF13	Glutathione S-transferase family protein	ppa011249m
Prupe.5G051600	11.9052	3.8988	0.691373	4.19282	2.7551e-05	0.0103142	Prupe.5G051600.1	PF08488,PF13947,PF00069	PTHR27005,PTHR27005:SF7	KOG1187	2.7.11.1		GO:0016021,GO:0004674,GO:0030247,GO:0006468,GO:0005524,GO:0004672	AT1G17910.1		Wall-associated kinase family protein	ppa014824m
Prupe.5G090900	5.41245	-33.3143	2.31162	-13.9791	2.09165e-44	2.66235e-40	Prupe.5G090900.1	PF07690	PTHR23500,PTHR23500:SF144	KOG0254			GO:0055085,GO:0016021	AT1G11260.1	ATSTP1,STP1	sugar transporter 1	ppa016373m
Prupe.5G095000	54.3396	-7.83656	1.17312	-5.82766	5.62104e-09	6.50431e-06	Prupe.5G095000.1										NA
Prupe.5G141200	24.9919	3.0746	0.507899	4.08466	4.41406e-05	0.0151849	Prupe.5G141200.1	PF00847	PTHR31190				GO:0006355,GO:0003700	AT5G61890.1		Integrase-type DNA-binding superfamily protein
Prupe.5G193400	92.7753	-3.40259	0.592752	-4.05328	5.05039e-05	0.0166971	Prupe.5G193400.1	PF02704	PTHR23201,PTHR23201:SF21					AT1G74670.1		Gibberellin-regulated family protein	ppa013704m
Prupe.5G216600	45.1528	3.93847	0.634813	4.62887	3.67663e-06	0.00203469	Prupe.5G216600.1		PTHR33237,PTHR33237:SF3					AT1G49000.1
Prupe.5G219400	32.14	3.28758	0.519293	4.40519	1.0569e-05	0.00463888	Prupe.5G219400.1	PF04749	PTHR15907,PTHR15907:SF49					AT1G49030.1		PLAC8 family protein	ppa021734m
Prupe.6G012500	44.1103	-3.08464	0.544792	-3.82649	0.000129984	0.0352022	Prupe.6G012500.1		PTHR34268,PTHR34268:SF2					AT2G31945.1			ppa021944m
Prupe.6G165700	263.968	3.97931	0.59909	4.97307	6.59021e-07	0.000466019	Prupe.6G165700.1	PF00847	PTHR31190				GO:0006355,GO:0003700	AT5G64750.1	ABR1	Integrase-type DNA-binding superfamily protein	ppa006595m
Prupe.6G274100	56.0354	2.34353	0.311826	4.30861	1.64286e-05	0.00697036	Prupe.6G274100.1	PF03140	PTHR31549,PTHR31549:SF12					AT3G50180.1		Plant protein of unknown function (DUF247)	ppa018788m
Prupe.6G278400	287.375	3.31367	0.551361	4.19628	2.71332e-05	0.0103142	Prupe.6G278400.1	PF03171,PF14226	PTHR10209,PTHR10209:SF134	KOG0143	1.14.11.19		GO:0055114,GO:0016491	AT3G11180.1		2-oxoglutarate (2OG) and Fe(II)-dependent oxygenase superfamily protein	ppa007856m
Prupe.6G317600	781.926	2.40832	0.329072	4.27969	1.87154e-05	0.00768449	Prupe.6G317600.1	PF00481	PTHR13832,PTHR13832:SF198	KOG0698	3.1.3.16		GO:0003824,GO:0006470,GO:0004722	AT5G27930.2		Protein phosphatase 2C family protein	ppa007304m
Prupe.6G352900	26.9665	-4.63063	0.710864	-5.10735	3.26708e-07	0.000259906	Prupe.6G352900.1	PF00069	PTHR27009	KOG1187	3.1.4.46		GO:0006468,GO:0005524,GO:0004672	AT1G66910.1		Protein kinase superfamily protein	ppa002693m
Prupe.7G040900	99.923	-4.30609	0.879179	-3.76042	0.000169626	0.0415209	Prupe.7G040900.1	PF00827	PTHR11847	KOG1678		K02877	GO:0006412,GO:0005840,GO:0003735	AT4G16720.1		Ribosomal protein L23/L15e family protein	ppa011597m
Prupe.7G113100	334.857	3.23087	0.489684	4.55574	5.22011e-06	0.00255555	Prupe.7G113100.1	PF14008,PF16656,PF00149	PTHR22953,PTHR22953:SF38	KOG1378	3.1.3.2		GO:0016787	AT3G52780.1	ATPAP20,PAP20	Purple acid phosphatases superfamily protein	ppa005956m
Prupe.7G117200	52.6165	2.13116	0.303509	3.72695	0.000193809	0.0444486	Prupe.7G117200.1	PF00447	PTHR10015,PTHR10015:SF164	KOG0627		K09419	GO:0043565,GO:0006355,GO:0005634,GO:0003700	AT5G03720.1	AT-HSFA3,HSFA3	heat shock transcription factor A3
Prupe.7G124000	27.9565	3.9515	0.629831	4.68618	2.78347e-06	0.00164788	Prupe.7G124000.1	PF00201	PTHR11926,PTHR11926:SF248				GO:0016758,GO:0008152	AT3G53150.1	UGT73D1	UDP-glucosyl transferase 73D1	ppa019633m
Prupe.7G124300	217.862	-5.81764	1.15366	-4.17596	2.96734e-05	0.0109478	Prupe.7G124300.1	PF00201	PTHR11926,PTHR11926:SF248	KOG1192	2.4.1.203	K13496	GO:0016758,GO:0008152	AT2G36750.1	UGT73C1	UDP-glucosyl transferase 73C1	ppa004825m
Prupe.7G168700	866.714	3.28135	0.548046	4.1627	3.14513e-05	0.0112768	Prupe.7G168700.1	PF00226	PTHR24078					AT4G36040.1		Chaperone DnaJ-domain superfamily protein	ppa012770m
Prupe.7G169400	169.28	3.78484	0.482573	5.77083	7.88817e-09	8.36704e-06	Prupe.7G169400.1	PF00314	PTHR31048,PTHR31048:SF3					AT4G36010.2		Pathogenesis-related thaumatin superfamily protein	ppa009384m
Prupe.7G258600	292.946	-3.75164	0.700469	-3.92829	8.55521e-05	0.0253244	Prupe.7G258600.1	PF07714,PF00704	PTHR27002,PTHR27002:SF1	KOG1187	2.7.11.1,3.2.1.14	K01183	GO:0006468,GO:0004672,GO:0005975,GO:0004553	AT1G11330.2		S-locus lectin protein kinase family protein	ppa019682m
Prupe.8G017500	211.9	15.6362	2.39152	6.12002	9.35623e-10	1.19091e-06	Prupe.8G017500.1	PF03083	PTHR10791,PTHR10791:SF44					AT1G21460.1		Nodulin MtN3 family protein
Prupe.8G037900	906.452	3.17361	0.534788	4.06444	4.81481e-05	0.0161277	Prupe.8G037900.1		PTHR31190,PTHR31190:SF24					AT5G64750.1	ABR1	Integrase-type DNA-binding superfamily protein
Prupe.8G108500	25.8991	-4.21782	0.720756	-4.4645	8.02554e-06	0.00358432	Prupe.8G108500.1	PF13676,PF00931	PTHR11017,PTHR11017:SF169	KOG4658			GO:0007165,GO:0005515,GO:0043531	AT5G36930.2		Disease resistance protein (TIR-NBS-LRR class) family
Prupe.8G110000	6.73927	3.86872	0.764773	3.75108	0.000176075	0.042689	Prupe.8G110000.1		PTHR11017,PTHR11017:SF162					AT5G17880.1	CSA1	disease resistance protein (TIR-NBS-LRR class)	NA
Prupe.8G120400	115.664	-5.23282	0.932523	-4.5391	5.64935e-06	0.0027135	Prupe.8G120400.1	PF13676,PF00931	PTHR11017,PTHR11017:SF155				GO:0007165,GO:0005515,GO:0043531	AT5G36930.2		Disease resistance protein (TIR-NBS-LRR class) family
Prupe.8G130400	29.0331	7.33604	1.00607	6.29782	3.01856e-10	4.04439e-07	Prupe.8G130400.1	PF00201	PTHR11926,PTHR11926:SF190	KOG1192	2.4.1.91		GO:0016758,GO:0008152	AT4G34131.1	UGT73B3	UDP-glucosyl transferase 73B3	ppa005572m
Prupe.8G158200	20.0197	4.45342	0.871828	3.96113	7.4596e-05	0.0237374	Prupe.8G158200.1	PF02519	PTHR31929,PTHR31929:SF3			K14488	GO:0009733	AT4G34800.1		SAUR-like auxin-responsive protein family	ppa022603m
Prupe.8G159300	43.2485	8.20832	0.987841	7.29704	2.94158e-13	6.80763e-10	Prupe.8G159300.1	PF04833	PTHR31673,PTHR31673:SF9				GO:0031225,GO:0016049,GO:0010215	AT5G60920.1	COB	COBRA-like extracellular glycosyl-phosphatidyl inositol-anchored protein family	ppa021920m
Prupe.8G213800	268.003	4.24266	0.772879	4.19557	2.7219e-05	0.0103142	Prupe.8G213800.1	PF14510,PF08370,PF00005,PF01061	PTHR19241,PTHR19241:SF219				GO:0016887,GO:0005524,GO:0016020	AT1G15520.1	ABCG40,ATABCG40,ATPDR12,PDR12	pleiotropic drug resistance 12	ppa000265m
Prupe.8G226000	50.8613	3.42016	0.50045	4.83596	1.32502e-06	0.000862811	Prupe.8G226000.1	PF14226,PF03171	PTHR10209,PTHR10209:SF175	KOG0143	1.14.11.20		GO:0055114,GO:0016491	AT1G06620.1		2-oxoglutarate (2OG) and Fe(II)-dependent oxygenase superfamily protein	ppa017188m
Prupe.8G245400	46.3678	8.94403	1.93047	4.11507	3.87058e-05	0.0136852	Prupe.8G245400.1			KOG1603							NA

## Sheet: Table 5
Apricot DEGs between early and late blooming genotypes at 400 chill hours
locusName	baseMean	log2FoldChange	lfcSE	stat	pvalue	padj	transcriptName	Pfam	Panther	KOG	KEGG.ec	KO	GO	Best.hit.arabi.name	arabi.symbol	arabi.defline	old.transcriptName
Prupe.1G001400	303.11	8.1058	1.774	4.00552	6.1881e-05	0.00434208	Prupe.1G001400.1	PF08541,PF08392	PTHR31561,PTHR31561:SF21		2.3.1.199	K15397	GO:0016747,GO:0008610,GO:0016020,GO:0006633	AT2G26250.1	FDH,KCS10	3-ketoacyl-CoA synthase 10	NA
Prupe.1G003500	319.111	-5.79871	1.39627	-3.43682	0.000588591	0.0280774	Prupe.1G003500.1	PF13632	PTHR13301,PTHR13301:SF35		2.4.2.24			AT2G33100.1	ATCSLD1,CSLD1	cellulose synthase-like D1	ppa000644m
Prupe.1G006600	30.8706	2.82317	0.397136	4.59079	4.41572e-06	0.000475675	Prupe.1G006600.1	PF00010	PTHR11514,PTHR11514:SF61				GO:0046983	AT3G24140.1	FMA	basic helix-loop-helix (bHLH) DNA-binding superfamily protein
Prupe.1G008900	22.5905	4.4448	0.734211	4.69183	2.70767e-06	0.000332232	Prupe.1G008900.1	PF14008,PF16656,PF00149	PTHR22953,PTHR22953:SF15	KOG1378	3.1.3.2,3.1.3.26		GO:0016787	AT3G07130.1	ATPAP15,PAP15	purple acid phosphatase 15
Prupe.1G012900	44.0355	-3.35489	0.580861	-4.05414	5.03192e-05	0.00364219	Prupe.1G012900.1		PTHR33181,PTHR33181:SF7					AT5G43150.1			ppa024671m
Prupe.1G021500	21.977	-3.95091	0.799485	-3.69102	0.000223359	0.0128124	Prupe.1G021500.1	PF00504	PTHR14154,PTHR14154:SF5					AT3G22840.1	ELIP,ELIP1	Chlorophyll A-B binding family protein	ppa014920m
Prupe.1G034000	12.2618	5.29315	0.880953	4.8733	1.09747e-06	0.00016142	Prupe.1G034000.1	PF00069	PTHR24361,PTHR24361:SF243	KOG0582	2.7.11.1	K08835	GO:0006468,GO:0005524,GO:0004672	AT4G14480.1		Protein kinase superfamily protein	ppa019407m
Prupe.1G038200	68.4856	-6.59645	0.849253	-6.58986	4.40252e-11	2.80599e-08	Prupe.1G038200.1										ppa013754m
Prupe.1G041600	35.7298	4.75779	0.887276	4.2352	2.28347e-05	0.00185138	Prupe.1G041600.1	PF03819	PTHR14552,PTHR14552:SF2		3.6.1.12			AT3G25400.1			ppa013829m
Prupe.1G042400	30.9504	3.48555	0.667552	3.72338	0.00019657	0.0115648	Prupe.1G042400.1	PF00890,PF05199	PTHR10668,PTHR10668:SF81		1.1.3.20	K17756	GO:0055114,GO:0016614	AT3G23410.1	ATFAO3,FAO3	fatty alcohol oxidase 3	ppa021498m
Prupe.1G046000	53.8408	3.30472	0.438287	5.25849	1.45246e-07	2.97561e-05	Prupe.1G046000.1		PTHR33318,PTHR33318:SF3					AT2G33400.1			ppa025643m
Prupe.1G046200	39.1328	2.63805	0.431832	3.79327	0.000148679	0.00907296	Prupe.1G046200.1	PF04045	PTHR12058,PTHR12058:SF1	KOG2826		K05758	GO:0034314,GO:0030833,GO:0015629,GO:0005885	AT2G33385.2	arpc2b	actin-related protein C2B	ppa026663m
Prupe.1G053200	6.91358	3.60942	0.722006	3.61412	0.000301369	0.0163806	Prupe.1G053200.1	PF00201	PTHR11926,PTHR11926:SF235		2.4.1.85		GO:0016758,GO:0008152	AT1G22360.1	AtUGT85A2,UGT85A2	UDP-glucosyl transferase 85A2	NA
Prupe.1G059900	25.4306	4.29436	0.791052	4.16453	3.11996e-05	0.00238741	Prupe.1G059900.1										NA
Prupe.1G079800	586.749	9.0125	1.54886	5.17316	2.30173e-07	4.36472e-05	Prupe.1G079800.1	PF02458	PTHR31642,PTHR31642:SF57				GO:0016747	AT2G19070.1	SHT	spermidine hydroxycinnamoyl transferase	ppa005563m
Prupe.1G081600	114.672	5.08992	0.744427	5.49405	3.92822e-08	1.08594e-05	Prupe.1G081600.1	PF00141			1.11.1.7	K00430	GO:0055114,GO:0020037,GO:0006979,GO:0004601	AT2G18980.1		Peroxidase superfamily protein	ppa008569m
Prupe.1G083100	4.15858	4.85519	0.90157	4.27609	1.90208e-05	0.00161045	Prupe.1G083100.1	PF07714	PTHR27009,PTHR27009:SF17	KOG1187	2.7.11.1		GO:0006468,GO:0004672	AT1G34300.1		lectin protein kinase family protein	NA
Prupe.1G087900	516.674	2.8537	0.555818	3.33509	0.000852711	0.0380651	Prupe.1G087900.1	PF13193,PF00501	PTHR24096,PTHR24096:SF149		6.2.1.34,6.2.1.12	K01904	GO:0008152,GO:0003824	AT3G21240.1	4CL2,AT4CL2	4-coumarate:CoA ligase 2	ppa003854m
Prupe.1G094200	15.0951	6.35752	1.00149	5.34955	8.81711e-08	2.05754e-05	Prupe.1G094200.1	PF00582,PF00069	PTHR27001,PTHR27001:SF116	KOG1187	2.7.11.1		GO:0006950,GO:0006468,GO:0005524,GO:0004672	AT5G57670.2		Protein kinase superfamily protein	ppa015992m
Prupe.1G098900	190.608	5.16825	0.711777	5.85612	4.73795e-09	1.53116e-06	Prupe.1G098900.1		PTHR38934					AT4G30460.1		glycine-rich protein	NA
Prupe.1G099500	217.765	4.37219	0.647562	5.20752	1.91382e-07	3.78556e-05	Prupe.1G099500.1	PF01073	PTHR10366,PTHR10366:SF390	KOG1502			GO:0055114,GO:0016616,GO:0006694,GO:0003854	AT2G23910.1		NAD(P)-binding Rossmann-fold superfamily protein	ppa008907m
Prupe.1G102900	3.16218	5.8962	1.35446	3.61487	0.000300497	0.0163775	Prupe.1G102900.1	PF08659,PF00106	PTHR24322,PTHR24322:SF230	KOG1208			GO:0016491,GO:0008152	AT3G59710.1		NAD(P)-binding Rossmann-fold superfamily protein	NA
Prupe.1G111300	96.9926	-3.69238	0.60161	-4.47529	7.63079e-06	0.000758084	Prupe.1G111300.1	PF01501	PTHR11183,PTHR11183:SF59	KOG1950	2.4.1.123	K18819	GO:0016757	AT1G56600.1	AtGolS2,GolS2	galactinol synthase 2	ppa008521m
Prupe.1G114500	110.888	6.15342	1.44703	3.56139	0.000368902	0.0192812	Prupe.1G114500.1	PF04043					GO:0004857	AT1G47960.1	ATC/VIF1,C/VIF1	cell wall / vacuolar inhibitor of fructosidase 1	ppa012287m
Prupe.1G114700	10.656	5.52306	0.957747	4.7226	2.32846e-06	0.000298472	Prupe.1G114700.1	PF00141	PTHR31388,PTHR31388:SF44		1.11.1.7	K00430	GO:0055114,GO:0020037,GO:0006979,GO:0004601	AT4G16270.1		Peroxidase superfamily protein	ppa008309m
Prupe.1G120000	8.43255	-32.8649	3.22932	-9.86735	5.76663e-23	2.20526e-19	Prupe.1G120000.1										NA
Prupe.1G122900	208.258	5.87443	0.792828	6.14816	7.83893e-10	3.21186e-07	Prupe.1G122900.1	PF00182	PTHR22595,PTHR22595:SF42	KOG4742			GO:0016998,GO:0006032,GO:0004568	AT3G16920.1	ATCTL2,CTL2	chitinase-like protein 2	ppa008643m
Prupe.1G125300	98.0263	4.33197	0.675916	4.92956	8.24147e-07	0.000124408	Prupe.1G125300.1	PF00249				K09422		AT5G49330.1	ATMYB111,MYB111,PFG3	myb domain protein 111	ppa007594m
Prupe.1G128800	17.0902	-4.71093	0.85794	-4.3254	1.52258e-05	0.00133853	Prupe.1G128800.1	PF00407	PTHR31213,PTHR31213:SF17				GO:0009607,GO:0006952	AT1G24020.1	MLP423	MLP-like protein 423	ppa017373m
Prupe.1G130700	18.0167	6.98425	1.84369	3.24581	0.00117118	0.0488595	Prupe.1G130700.1	PF12708	PTHR31375,PTHR31375:SF16		3.2.1.15,3.2.1.67	K01213		AT1G02790.1	PGA4	polygalacturonase 4
Prupe.1G133700	382.894	9.59201	1.99162	4.31409	1.60264e-05	0.0013929	Prupe.1G133700.1		PTHR34458,PTHR34458:SF5					AT3G16660.1		Pollen Ole e 1 allergen and extensin family protein	ppa023332m
Prupe.1G133800	59.7914	6.4281	1.27499	4.25737	2.06842e-05	0.00170719	Prupe.1G133800.1	PF08541	PTHR31561,PTHR31561:SF6		2.3.1.199	K15397	GO:0016747,GO:0008610,GO:0016020,GO:0006633	AT5G49070.1	KCS21	3-ketoacyl-CoA synthase 21	ppa1027226m
Prupe.1G141300	31.3177	10.8329	2.21277	4.44372	8.84178e-06	0.000852414	Prupe.1G141300.1	PF00026	PTHR13683,PTHR13683:SF298	KOG1339	3.4.23.12		GO:0006508,GO:0004190	AT2G35615.1		Eukaryotic aspartyl protease family protein	ppa017137m
Prupe.1G141400	47.1486	7.99755	1.12864	6.19999	5.64654e-10	2.35563e-07	Prupe.1G141400.1	PF00026	PTHR13683,PTHR13683:SF298	KOG1339	3.4.23.12		GO:0006508,GO:0004190	AT2G35615.1		Eukaryotic aspartyl protease family protein	ppa020423m
Prupe.1G144900	54.3837	6.86109	1.53201	3.82576	0.000130372	0.00819719	Prupe.1G144900.1	PF07690	PTHR23500,PTHR23500:SF62	KOG0254		K08145	GO:0055085,GO:0016021	AT5G18840.1		Major facilitator superfamily protein	ppa016361m
Prupe.1G148700	1205.34	2.28855	0.38085	3.38335	0.000716067	0.0330315	Prupe.1G148700.1	PF03951,PF00120	PTHR20852,PTHR20852:SF53		6.3.1.2	K01915	GO:0006807,GO:0006542,GO:0004356	AT5G35630.3	ATGSL1,GLN2,GS2	glutamine synthetase 2	ppa006025m
Prupe.1G152300	193.34	8.34953	1.43759	5.11241	3.1808e-07	5.72832e-05	Prupe.1G152300.1	PF00230	PTHR19139,PTHR19139:SF171	KOG0223		K09874	GO:0016020,GO:0006810,GO:0005215	AT3G06100.1	NIP7;1,NLM6,NLM8	NOD26-like intrinsic protein 7;1	ppa009284m
Prupe.1G153700	133.411	6.42643	0.908531	5.97275	2.33282e-09	8.36352e-07	Prupe.1G153700.1	PF00483	PTHR22572,PTHR22572:SF119		2.7.7.27	K00975	GO:0016779,GO:0009058	AT5G19220.1	ADG2,APL1	ADP glucose pyrophosphorylase large subunit 1	ppa008581m
Prupe.1G153800	49.7158	5.55834	0.910583	5.00596	5.55841e-07	9.04524e-05	Prupe.1G153800.1	PF00483	PTHR22572,PTHR22572:SF119		2.7.7.27	K00975	GO:0016779,GO:0009058	AT5G19220.1	ADG2,APL1	ADP glucose pyrophosphorylase large subunit 1
Prupe.1G156200	43.1047	3.24336	0.567723	3.95151	7.76609e-05	0.00527198	Prupe.1G156200.1	PF02298	PTHR33021,PTHR33021:SF21				GO:0009055	AT5G26330.1		Cupredoxin superfamily protein	ppa025978m
Prupe.1G166400	13.3477	6.42603	1.52532	3.55731	0.000374679	0.0194944	Prupe.1G166400.1										NA
Prupe.1G168300	108.526	10.1627	1.78855	5.12299	3.0073e-07	5.5202e-05	Prupe.1G168300.1	PF07983,PF00332	PTHR32227,PTHR32227:SF122		3.2.1.39		GO:0005975,GO:0004553	AT3G23770.1		O-Glycosyl hydrolases family 17 protein	ppa016789m
Prupe.1G182900	130.928	-5.9176	1.44298	-3.40794	0.000654551	0.0306503	Prupe.1G182900.1										NA
Prupe.1G192100	7.17585	4.36316	0.91952	3.65752	0.000254672	0.0142871	Prupe.1G192100.1							AT4G02220.1		zinc finger (MYND type) family protein / programmed cell death 2 C-terminal domain-containing protein	NA
Prupe.1G192200	145.811	7.63087	0.88084	7.52789	5.15656e-14	1.07561e-10	Prupe.1G192200.1	PF08450	PTHR10426,PTHR10426:SF21	KOG1520	4.3.3.2			AT3G59530.1	LAP3	Calcium-dependent phosphotriesterase superfamily protein	ppa006506m
Prupe.1G200500	4.63715	-5.81643	1.33098	-3.6187	0.000296085	0.0161754	Prupe.1G200500.1	PF00560,PF00069,PF13855	PTHR27000,PTHR27000:SF114	KOG0472	2.7.11.1		GO:0005515,GO:0006468,GO:0005524,GO:0004672	AT3G47570.1		Leucine-rich repeat protein kinase family protein
Prupe.1G201200	5.97721	-3.4591	0.680513	-3.61359	0.000301982	0.0163806	Prupe.1G201200.1	PF00304						AT5G63660.1	LCR74,PDF2.5	Scorpion toxin-like knottin superfamily protein	NA
Prupe.1G213100	27.4652	32.1346	3.62384	8.59162	8.57484e-18	2.45937e-14	Prupe.1G213100.1										NA
Prupe.1G220700	294.452	4.37196	0.851387	3.96054	7.47791e-05	0.00512181	Prupe.1G220700.1	PF03083	PTHR10791,PTHR10791:SF34	KOG1623		K15382		AT5G13170.1	SAG29	senescence-associated gene 29	ppa009789m
Prupe.1G224800	259.887	11.6851	1.66342	6.42361	1.33083e-10	7.44779e-08	Prupe.1G224800.1	PF13193,PF00501	PTHR24096,PTHR24096:SF116	KOG1176		K01904	GO:0008152,GO:0003824	AT1G62940.1	ACOS5	acyl-CoA synthetase 5	ppa003797m
Prupe.1G227900	67.7969	-7.51063	1.84311	-3.53241	0.000411784	0.0210432	Prupe.1G227900.1	PF03478	PTHR11102					AT5G66830.1		F-box family protein with a domain of unknown function (DUF295)	ppa016879m
Prupe.1G232500	59.5905	2.91608	0.552967	3.4651	0.000530042	0.0259868	Prupe.1G232500.1	PF13193,PF00501	PTHR24096,PTHR24096:SF160	KOG1176			GO:0008152,GO:0003824	AT5G63380.1		AMP-dependent synthetase and ligase family protein	ppa003742m
Prupe.1G241500	225.042	3.14534	0.59216	3.6229	0.000291318	0.015953	Prupe.1G241500.1	PF14576,PF14577	PTHR33232					AT3G01680.1			ppa001579m
Prupe.1G246600	5.54603	4.68716	0.978134	3.76958	0.000163521	0.009884	Prupe.1G246600.1	PF00657	PTHR22835,PTHR22835:SF117		3.2.1.51		GO:0016788	AT3G26430.1		GDSL-like Lipase/Acylhydrolase superfamily protein	ppa006817m
Prupe.1G250500	4.88234	4.28481	0.955591	3.43747	0.000587176	0.0280682	Prupe.1G250500.1	PF00505	PTHR31675,PTHR31675:SF8				GO:0007275	AT1G23420.1	INO	Plant-specific transcription factor YABBY family protein	ppa023883m
Prupe.1G251600	39.5805	-4.2879	0.491172	-6.69399	2.17171e-11	1.661e-08	Prupe.1G251600.1	PF01501	PTHR11183,PTHR11183:SF53	KOG1950	2.4.1.123	K18819	GO:0016757	AT1G60470.1	AtGolS4,GolS4	galactinol synthase 4	ppa008264m
Prupe.1G252400	9.33365	4.96772	0.855397	4.63845	3.51035e-06	0.000406793	Prupe.1G252400.1	PF00332	PTHR32227,PTHR32227:SF72		3.2.1.39		GO:0005975,GO:0004553	AT4G26830.1		O-Glycosyl hydrolases family 17 protein
Prupe.1G256700	58.6464	3.33947	0.648205	3.60915	0.000307198	0.0165461	Prupe.1G256700.1		PTHR33124,PTHR33124:SF1					AT1G23965.1			NA
Prupe.1G257100	102.398	3.58609	0.556354	4.64828	3.34707e-06	0.000393839	Prupe.1G257100.1	PF00892	PTHR31218,PTHR31218:SF42				GO:0016021,GO:0016020,GO:0022857	AT3G28050.1		nodulin MtN21 /EamA-like transporter family protein	ppa020906m
Prupe.1G261900	34.1942	4.29153	0.984378	3.34376	0.0008265	0.0369669	Prupe.1G261900.1	PF07883	PTHR31238,PTHR31238:SF5					AT1G10460.1	GLP7	germin-like protein 7
Prupe.1G271700	79.4992	4.2113	0.940221	3.41547	0.000636714	0.0300866	Prupe.1G271700.1	PF00010	PTHR12565,PTHR12565:SF148				GO:0046983	AT1G26945.1	KDR	basic helix-loop-helix (bHLH) DNA-binding superfamily protein	ppa016030m
Prupe.1G274000	182.281	-2.07944	0.171607	-6.29017	3.17108e-10	1.48491e-07	Prupe.1G274000.1										NA
Prupe.1G274400	22.0806	7.75332	1.57679	4.28294	1.84439e-05	0.00156739	Prupe.1G274400.1	PF02798	PTHR11260,PTHR11260:SF221	KOG0406	2.5.1.18	K00799	GO:0005515	AT1G74590.1	ATGSTU10,GSTU10	glutathione S-transferase TAU 10
Prupe.1G275400	316.922	4.57154	0.829206	4.30718	1.6535e-05	0.0014263	Prupe.1G275400.1	PF00445	PTHR11240,PTHR11240:SF19	KOG1642	3.1.27.1	K01166	GO:0033897,GO:0003723	AT1G14220.1		Ribonuclease T2 family protein	ppa011014m
Prupe.1G277400	471.87	9.81434	1.23251	7.15154	8.58118e-13	1.15821e-09	Prupe.1G277400.1	PF00067	PTHR24296,PTHR24296:SF8	KOG0157			GO:0055114,GO:0020037,GO:0016705,GO:0005506	AT1G69500.1	CYP704B1	cytochrome P450, family 704, subfamily B, polypeptide 1	ppa004298m
Prupe.1G284600	129.514	4.90565	0.738152	5.29111	1.21573e-07	2.60701e-05	Prupe.1G284600.1	PF00232	PTHR10353,PTHR10353:SF26		3.2.1.21	K01188	GO:0005975,GO:0004553	AT1G26560.1	BGLU40	beta glucosidase 40	ppa015619m
Prupe.1G291000	2.2505	4.7169	1.13289	3.28089	0.0010348	0.0443804	Prupe.1G291000.1		PTHR33333								NA
Prupe.1G294900	55.6404	-2.9874	0.507994	-3.91225	9.14421e-05	0.00604651	Prupe.1G294900.1	PF00161			3.2.2.22		GO:0030598,GO:0017148				NA
Prupe.1G306700	21.7307	3.15296	0.512598	4.20009	2.66813e-05	0.00209658	Prupe.1G306700.1	PF01490	PTHR22950,PTHR22950:SF327	KOG1303				AT1G25530.1		Transmembrane amino acid transporter family protein	ppa005790m
Prupe.1G307000	40.4748	9.3527	2.1599	3.86716	0.000110111	0.00707701	Prupe.1G307000.1										NA
Prupe.1G307100	251.009	3.87733	0.591311	4.86601	1.13873e-06	0.000165368	Prupe.1G307100.1	PF00026	PTHR13683,PTHR13683:SF274	KOG1339	3.4.23.12		GO:0006508,GO:0004190	AT1G25510.1		Eukaryotic aspartyl protease family protein
Prupe.1G307400	33.3774	-3.79147	0.801616	-3.4823	0.000497123	0.024636	Prupe.1G307400.1		PTHR34956					AT3G06070.1
Prupe.1G310300	162.836	7.88721	0.877644	7.84739	4.2478e-15	9.74658e-12	Prupe.1G310300.1	PF01073	PTHR10366,PTHR10366:SF307	KOG1502			GO:0055114,GO:0016616,GO:0006694,GO:0003854	AT1G68540.1		NAD(P)-binding Rossmann-fold superfamily protein	ppa008777m
Prupe.1G313800	6.78445	3.79312	0.689797	4.04919	5.13946e-05	0.00370833	Prupe.1G313800.1	PF05553						AT1G68350.1			ppa022471m
Prupe.1G329200	14.2971	5.23329	1.07723	3.92978	8.5025e-05	0.00565478	Prupe.1G329200.1	PF02880,PF02879,PF02878	PTHR22573,PTHR22573:SF32		5.4.2.8,5.4.2.2		GO:0016868,GO:0005975	AT1G70820.1		phosphoglucomutase, putative / glucose phosphomutase, putative	ppa002940m
Prupe.1G336800	114.768	2.3406	0.408519	3.2816	0.00103219	0.0443513	Prupe.1G336800.1	PF03188	PTHR10106,PTHR10106:SF15	KOG1619	1.16.5.1	K08360	GO:0016021	AT1G14730.1		Cytochrome b561/ferric reductase transmembrane protein family
Prupe.1G337600	267.472	3.5241	0.676244	3.73253	0.000189569	0.0112104	Prupe.1G337600.1	PF00149	PTHR10161,PTHR10161:SF14		3.1.3.2		GO:0016787	AT1G14700.1	ATPAP3,PAP3	purple acid phosphatase 3	ppa008436m
Prupe.1G338600	25.0788	8.77	2.27009	3.42278	0.00061985	0.0294461	Prupe.1G338600.1	PF00628	PTHR15856,PTHR15856:SF15	KOG1844			GO:0005515	AT5G22260.1	MS1	RING/FYVE/PHD zinc finger superfamily protein	ppa022178m
Prupe.1G340300	466.636	9.28416	1.19854	6.91188	4.78261e-12	4.43149e-09	Prupe.1G340300.1	PF13561	PTHR24322,PTHR24322:SF510	KOG0725	1.1.1.288			AT3G42960.1	ASD,ATA1,TA1	TAPETUM 1	NA
Prupe.1G350800	124.597	2.86845	0.425457	4.39164	1.125e-05	0.00103667	Prupe.1G350800.1	PF00560,PF13855	PTHR27000,PTHR27000:SF102	KOG0472	2.7.11.1		GO:0005515	AT5G23400.1		Leucine-rich repeat (LRR) family protein
Prupe.1G354300	79.3657	2.25693	0.384461	3.26933	0.00107804	0.0459159	Prupe.1G354300.1		PTHR37259,PTHR37259:SF1					AT5G42330.1			NA
Prupe.1G361300	123.956	4.7528	0.856562	4.38124	1.18007e-05	0.00108307	Prupe.1G361300.1	PF02225,PF05922,PF00082	PTHR10795,PTHR10795:SF328		3.4.14.10		GO:0006508,GO:0004252	AT1G20160.1	ATSBT5.2	Subtilisin-like serine endopeptidase family protein	ppa022764m
Prupe.1G361600	107.442	8.67176	1.68542	4.55184	5.31791e-06	0.000549637	Prupe.1G361600.1	PF00657	PTHR22835,PTHR22835:SF184		3.1.1.3		GO:0016788	AT1G75900.1		GDSL-like Lipase/Acylhydrolase superfamily protein	ppa020405m
Prupe.1G362300	168.149	5.33616	0.875978	4.95008	7.41825e-07	0.000116583	Prupe.1G362300.1	PF13920	PTHR10044,PTHR10044:SF113	KOG1100		K19042		AT4G35070.1		SBP (S-ribonuclease binding protein) family protein	ppa015770m
Prupe.1G370900	15.8465	5.3488	1.08427	4.01081	6.05115e-05	0.00427211	Prupe.1G370900.1							AT1G75550.1		glycine-rich protein	NA
Prupe.1G374000	256.531	8.80489	0.936059	8.33803	7.55383e-17	1.92581e-13	Prupe.1G374000.1	PF00141	PTHR31388,PTHR31388:SF4		1.11.1.7	K00430	GO:0055114,GO:0020037,GO:0006979,GO:0004601	AT1G44970.1		Peroxidase superfamily protein	ppa020321m
Prupe.1G374200	97.5615	2.53874	0.406985	3.78084	0.000156302	0.00951289	Prupe.1G374200.1	PF03798	PTHR31898,PTHR31898:SF1	KOG4474			GO:0016021	AT1G35180.1		TRAM, LAG1 and CLN8 (TLC) lipid-sensing domain containing protein	ppa019781m
Prupe.1G375800	90.0445	3.22246	0.573328	3.87642	0.000106005	0.00687089	Prupe.1G375800.1	PF03492	PTHR31009		2.1.1.141		GO:0008168	AT1G19640.1	JMT	jasmonic acid carboxyl methyltransferase	NA
Prupe.1G377300	1506.53	3.94896	0.745149	3.95755	7.57237e-05	0.00517107	Prupe.1G377300.1	PF01370	PTHR10366,PTHR10366:SF391				GO:0050662,GO:0003824	AT4G39230.1		NmrA-like negative transcriptional regulator family protein
Prupe.1G378000	58.6971	3.34196	0.508356	4.60693	4.08663e-06	0.00045631	Prupe.1G378000.1	PF00249	PTHR24078,PTHR24078:SF177					AT1G75250.2	ATRL6,RL6,RSM3	RAD-like 6	ppa026982m
Prupe.1G383700	97.784	9.18207	1.23815	6.60829	3.88782e-11	2.62009e-08	Prupe.1G383700.1	PF00314	PTHR31048,PTHR31048:SF10					AT1G75030.1	ATLP-3,TLP-3	thaumatin-like protein 3	ppa010458m
Prupe.1G391500	106.348	3.87773	0.655032	4.39327	1.11658e-05	0.00103666	Prupe.1G391500.1	PF02458	PTHR31642,PTHR31642:SF17		2.3.1.188		GO:0016747	AT4G31910.1		HXXXD-type acyl-transferase family protein	ppa005022m
Prupe.1G394200	548.603	2.29202	0.348612	3.70619	0.000210402	0.0121911	Prupe.1G394200.1	PF02298	PTHR33021,PTHR33021:SF8				GO:0009055	AT4G31840.1	AtENODL15,ENODL15	early nodulin-like protein 15	ppa012204m
Prupe.1G405200	83.785	4.02677	0.718528	4.21246	2.5261e-05	0.00200558	Prupe.1G405200.1	PF00249	PTHR10641,PTHR10641:SF459	KOG0048		K09422		AT1G22640.1	ATMYB3,MYB3	myb domain protein 3	ppa023768m
Prupe.1G414300	54.6921	2.8904	0.526287	3.59195	0.000328213	0.0174325	Prupe.1G414300.1	PF04718	PTHR12386,PTHR12386:SF14			K02140	GO:0015986,GO:0015078,GO:0000276	AT2G19680.1		Mitochondrial ATP synthase subunit G protein
Prupe.1G414800	61.7757	3.431	0.501059	4.85171	1.22399e-06	0.000175528	Prupe.1G414800.1	PF00481	PTHR13832,PTHR13832:SF315		3.1.3.16		GO:0003824,GO:0006470,GO:0004722	AT5G26010.1		Protein phosphatase 2C family protein
Prupe.1G425300	97.9356	5.41926	0.648909	6.8103	9.73975e-12	8.59533e-09	Prupe.1G425300.1										NA
Prupe.1G428700	40.3332	5.44148	0.500517	8.87378	7.07023e-19	2.31752e-15	Prupe.1G428700.1	PF00067	PTHR24298,PTHR24298:SF61	KOG0156	1.14.13.89		GO:0055114,GO:0020037,GO:0016705,GO:0005506	AT4G37320.1	CYP81D5	cytochrome P450, family 81, subfamily D, polypeptide 5	ppa016513m
Prupe.1G433300	404.818	3.1634	0.626563	3.4528	0.000554798	0.0266946	Prupe.1G433300.1	PF05922,PF00082	PTHR10795,PTHR10795:SF396		3.4.14.10		GO:0006508,GO:0004252	AT5G67090.1		Subtilisin-like serine endopeptidase family protein	ppa001770m
Prupe.1G437100	283.905	2.18922	0.364084	3.26633	0.00108951	0.0461234	Prupe.1G437100.1	PF13499	PTHR10891,PTHR10891:SF592					AT3G59440.1		Calcium-binding EF-hand family protein	ppa013983m
Prupe.1G440000	73.6054	7.57961	1.72778	3.80812	0.000140025	0.00859056	Prupe.1G440000.1	PF01734	PTHR32176	KOG0513			GO:0006629	AT2G26560.1	PLA IIA,PLA2A,PLP2	phospholipase A 2A	ppa024261m
Prupe.1G440600	6.26661	6.78256	1.64039	3.52511	0.000423315	0.0215241	Prupe.1G440600.1							AT2G23440.1			ppa020556m
Prupe.1G441000	18.5572	4.00573	0.903031	3.32849	0.000873196	0.0388284	Prupe.1G441000.1	PF00450	PTHR11802,PTHR11802:SF66		3.4.16.6	K16297	GO:0006508,GO:0004185	AT3G63470.1	scpl40	serine carboxypeptidase-like 40	ppa023729m
Prupe.1G441600	1010.38	3.14077	0.467429	4.57988	4.65247e-06	0.000498836	Prupe.1G441600.1	PF04759	PTHR31696					AT5G42680.1		Protein of unknown function, DUF617	ppa010854m
Prupe.1G443900	306.552	2.08252	0.319223	3.39111	0.000696113	0.0322023	Prupe.1G443900.1	PF00069	PTHR24350	KOG0580	2.7.11.1	K08850	GO:0006468,GO:0005524,GO:0004672,GO:0007049	AT4G32830.1	AtAUR1,AUR1	ataurora1	ppa009425m
Prupe.1G445000	325.498	2.75081	0.292586	5.98393	2.1782e-09	7.93314e-07	Prupe.1G445000.1	PF02309	PTHR31734,PTHR31734:SF2			K14484	GO:0006355,GO:0005634	AT3G16500.1	IAA26,PAP1	phytochrome-associated protein 1	NA
Prupe.1G447700	89.454	3.94316	0.662034	4.44564	8.76321e-06	0.000848404	Prupe.1G447700.1	PF04434,PF13639	PTHR21540,PTHR21540:SF1		2.7.11.25,2.7.12.2		GO:0008270,GO:0005515	AT5G11620.1		SWIM zinc finger family protein / mitogen-activated protein kinase kinase kinase (MAPKKK)-related	ppa010509m
Prupe.1G449400	12.5738	5.12691	1.04841	3.93637	8.27239e-05	0.00551773	Prupe.1G449400.1	PF00400	PTHR22844,PTHR22844:SF213	KOG0295	2.7.11.7		GO:0005515	AT3G50390.1		Transducin/WD40 repeat-like superfamily protein	ppa015384m
Prupe.1G471200	285.54	5.03666	0.869159	4.64432	3.41193e-06	0.000397394	Prupe.1G471200.1	PF14510,PF08370,PF00005,PF01061	PTHR19241,PTHR19241:SF219		3.6.3.25		GO:0016887,GO:0005524,GO:0016020	AT1G15520.1	ABCG40,ATABCG40,ATPDR12,PDR12	pleiotropic drug resistance 12	ppa000256m
Prupe.1G471500	361.098	8.9129	1.58129	5.00408	5.61285e-07	9.06949e-05	Prupe.1G471500.1	PF02458	PTHR31642,PTHR31642:SF54		2.3.1.140		GO:0016747	AT4G29250.1		HXXXD-type acyl-transferase family protein	ppa014744m
Prupe.1G480100	177.785	4.25407	0.716673	4.54052	5.61154e-06	0.000577385	Prupe.1G480100.1	PF00135		KOG1515	3.1.1.1			AT5G16080.1	AtCXE17,CXE17	carboxyesterase 17	ppa009018m
Prupe.1G482500	266.971	4.45877	0.508428	6.80287	1.02558e-11	8.71557e-09	Prupe.1G482500.1	PF14547	PTHR31731,PTHR31731:SF19					AT2G45180.1		Bifunctional inhibitor/lipid-transfer protein/seed storage 2S albumin superfamily protein	ppa017473m
Prupe.1G492300	76.5023	4.74934	0.711693	5.2682	1.37771e-07	2.90014e-05	Prupe.1G492300.1		PTHR35466,PTHR35466:SF2					AT1G77400.1			ppa011817m
Prupe.1G503100	949.101	3.37475	0.552196	4.30056	1.70371e-05	0.0014641	Prupe.1G503100.1	PF01490	PTHR22950,PTHR22950:SF3	KOG1303		K13946		AT2G21050.1	LAX2	like AUXIN RESISTANT 2	ppa005323m
Prupe.1G512300	19.4389	3.48874	0.56958	4.36943	1.24571e-05	0.00113876	Prupe.1G512300.1	PF00150	PTHR10551,PTHR10551:SF12		3.2.1.58		GO:0005975,GO:0004553,GO:0051015,GO:0007015				ppa019648m
Prupe.1G518200	878.051	2.84788	0.552365	3.3454	0.000821634	0.0369069	Prupe.1G518200.1	PF00244	PTHR18860,PTHR18860:SF12	KOG0841		K06630	GO:0019904	AT1G34760.1	GF14 OMICRON,GRF11,RHS5	general regulatory factor 11
Prupe.1G519700	20.8588	4.12081	0.954111	3.27091	0.00107202	0.0458055	Prupe.1G519700.1	PF00201	PTHR11926,PTHR11926:SF286	KOG1192	2.4.1.85		GO:0016758,GO:0008152	AT1G22360.1	AtUGT85A2,UGT85A2	UDP-glucosyl transferase 85A2	ppa004945m
Prupe.1G523700	146.257	5.73097	0.665765	7.10607	1.19393e-12	1.37634e-09	Prupe.1G523700.1	PF02298	PTHR33021,PTHR33021:SF64				GO:0009055	AT1G72230.1		Cupredoxin superfamily protein
Prupe.1G525300	84.56	-8.09957	1.41501	-5.01734	5.23926e-07	8.58677e-05	Prupe.1G525300.1	PF01554	PTHR11206,PTHR11206:SF130	KOG1347		K03327	GO:0055085,GO:0016020,GO:0015297,GO:0015238,GO:0006855	AT5G65380.1		MATE efflux family protein	ppa004754m
Prupe.1G529800	587.706	4.36948	0.522578	6.4478	1.13485e-10	6.67672e-08	Prupe.1G529800.1	PF14543	PTHR13683,PTHR13683:SF259	KOG1339	3.4.23.12		GO:0006508,GO:0004190	AT1G09750.1		Eukaryotic aspartyl protease family protein	ppa005789m
ppa010822m.g.v1.0	1743.36	-3.38846	0.482698	-4.94815	7.49225e-07	0.000116945	NA	NA	NA	NA	NA	NA	NA	NA	NA	NA	NA
ppa010714m.g.v1.0	2186.93	-3.53314	0.628412	-4.03102	5.5536e-05	0.0039697	NA	NA	NA	NA	NA	NA	NA	NA	NA	NA	NA
Prupe.1G536600	41.4545	4.36601	0.961518	3.50073	0.000463993	0.0232452	Prupe.1G536600.1	PF14686,PF14683,PF06045	PTHR32018,PTHR32018:SF4		4.2.2.23	K18195		AT1G09890.1		Rhamnogalacturonate lyase family protein	ppa002544m
Prupe.1G543000	464.034	2.54037	0.354276	4.34793	1.37431e-05	0.0012301	Prupe.1G543000.1	PF01490	PTHR22950,PTHR22950:SF278	KOG1303				AT5G49630.1	AAP6	amino acid permease 6
Prupe.1G543900	341.918	2.62746	0.32226	5.05013	4.41512e-07	7.61691e-05	Prupe.1G543900.1	PF00107,PF08240			1.1.1.1	K00121	GO:0055114	AT5G42250.1		Zinc-binding alcohol dehydrogenase family protein	ppa023795m
Prupe.1G547400	46.7279	5.28545	0.718441	5.96493	2.44734e-09	8.63912e-07	Prupe.1G547400.1	PF00657	PTHR22835,PTHR22835:SF207		3.1.1.3		GO:0016788	AT1G33811.1		GDSL-like Lipase/Acylhydrolase superfamily protein	ppa027202m
Prupe.1G548000	24.0562	3.09908	0.576876	3.63871	0.000274011	0.0152232	Prupe.1G548000.1	PF01486,PF00319	PTHR11945,PTHR11945:SF152	KOG0014			GO:0006355,GO:0005634,GO:0003700,GO:0046983,GO:0003677	AT1G71692.1	AGL12,XAL1	AGAMOUS-like 12	ppa015966m
Prupe.1G548300	31.0901	-5.40144	1.34941	-3.26174	0.0011073	0.0466182	Prupe.1G548300.1	PF00724	PTHR22893,PTHR22893:SF44	KOG0134	1.3.1.42	K05894	GO:0055114,GO:0016491,GO:0010181	AT1G76690.1	ATOPR2,OPR2	12-oxophytodienoate reductase 2	ppa007379m
Prupe.1G549600	136.647	3.36627	0.576523	4.10439	4.05382e-05	0.00298125	Prupe.1G549600.1	PF00319,PF01486	PTHR11945,PTHR11945:SF238	KOG0014			GO:0046983,GO:0003677,GO:0006355,GO:0005634,GO:0003700	AT4G09960.3	AGL11,STK	K-box region and MADS-box transcription factor family protein	ppa011140m
Prupe.1G554000	14.7999	-4.16088	0.787014	-4.0163	5.91191e-05	0.00419965	Prupe.1G554000.1	PF13664	PTHR23241,PTHR23241:SF50	KOG2886				AT1G72100.1		late embryogenesis abundant domain-containing protein / LEA domain-containing protein	ppa022136m
Prupe.1G559400	544.542	2.81855	0.392995	4.62742	3.70252e-06	0.000422658	Prupe.1G559400.1	PF14310,PF00933,PF01915	PTHR30620,PTHR30620:SF40		3.2.1.55,3.2.1.37	K15920	GO:0005975,GO:0004553	AT5G64570.1	ATBXL4,XYL4	beta-D-xylosidase 4	ppa001692m
Prupe.1G560100	6.02626	5.50748	1.12343	4.01224	6.01446e-05	0.00425931	Prupe.1G560100.1	PF02365	PTHR31719,PTHR31719:SF20				GO:0006355,GO:0003677	AT5G64530.1	ANAC104,XND1	xylem NAC domain 1	ppa019508m
Prupe.1G568400	642.373	1.84483	0.222063	3.80446	0.000142116	0.00869558	Prupe.1G568400.1		PTHR37707					AT1G60870.1	MEE9	maternal effect embryo arrest 9
Prupe.1G569900	20.3937	23.3512	3.34473	6.68253	2.34852e-11	1.73828e-08	Prupe.1G569900.1	PF08392	PTHR31561,PTHR31561:SF20		2.3.1.199	K15397	GO:0016747,GO:0016020,GO:0006633	AT1G71160.1	KCS7	3-ketoacyl-CoA synthase 7	ppa019329m
Prupe.1G577200	12.0233	5.66964	1.05705	4.41763	9.97878e-06	0.000938373	Prupe.1G577200.1		PTHR32054,PTHR32054:SF11					AT1G58070.1			ppa017225m
Prupe.1G582100	50.1905	5.82982	1.12129	4.30737	1.6521e-05	0.0014263	Prupe.1G582100.1	PF04669	PTHR31444,PTHR31444:SF4		2.1.1.112	K18801		AT1G09610.1		Protein of unknown function (DUF579)
Prupe.1G585400	107.57	2.88742	0.574674	3.28433	0.00102226	0.044007	Prupe.1G585400.1	PF00854	PTHR11654,PTHR11654:SF177				GO:0016020,GO:0006810,GO:0005215	AT1G59740.1		Major facilitator superfamily protein	ppa002962m
Prupe.1G587600	134.803	2.62209	0.434548	3.73282	0.00018935	0.0112104	Prupe.1G587600.1	PF01852	PTHR19308,PTHR19308:SF14	KOG2761			GO:0008289	AT5G49800.1		Polyketide cyclase/dehydrase and lipid transport superfamily protein
Prupe.2G004500	49.1738	4.28336	0.790786	4.15203	3.29542e-05	0.00248728	Prupe.2G004500.1	PF01494	PTHR13789,PTHR13789:SF227	KOG2614	1.14.13.90	K09838	GO:0071949	AT5G67030.1	ABA1,ATABA1,ATZEP,IBS3,LOS6,NPQ2,ZEP	zeaxanthin epoxidase (ZEP) (ABA1)	ppa016605m
Prupe.2G005300	873.287	3.8395	0.499299	5.68697	1.29314e-08	3.75583e-06	Prupe.2G005300.1	PF01477,PF00305	PTHR11771,PTHR11771:SF42		1.13.11.12	K00454	GO:0005515,GO:0055114,GO:0046872,GO:0016702	AT3G45140.1	ATLOX2,LOX2	lipoxygenase 2
Prupe.2G005500	605.361	3.27054	0.521314	4.35542	1.32811e-05	0.00119974	Prupe.2G005500.1	PF01477,PF00305	PTHR11771,PTHR11771:SF42		1.13.11.12	K00454	GO:0005515,GO:0055114,GO:0046872,GO:0016702	AT3G45140.1	ATLOX2,LOX2	lipoxygenase 2
Prupe.2G008100	46.0122	5.61789	0.96056	4.80749	1.52834e-06	0.000208737	Prupe.2G008100.1	PF14368	PTHR33122,PTHR33122:SF1					AT3G52130.1		Bifunctional inhibitor/lipid-transfer protein/seed storage 2S albumin superfamily protein
Prupe.2G008300	8.98632	7.31392	1.51616	4.16442	3.12148e-05	0.00238741	Prupe.2G008300.1	PF14368	PTHR33122,PTHR33122:SF1					AT3G52130.1		Bifunctional inhibitor/lipid-transfer protein/seed storage 2S albumin superfamily protein
Prupe.2G010800	7.23164	5.55546	1.37462	3.31397	0.000919819	0.0402772	Prupe.2G010800.1	PF02458	PTHR31625,PTHR31625:SF2		2.3.1.153		GO:0016747	AT1G03940.1		HXXXD-type acyl-transferase family protein	ppa022332m
Prupe.2G010900	46.4914	2.45672	0.391989	3.71622	0.000202228	0.0118069	Prupe.2G010900.1		PTHR33659,PTHR33659:SF3								NA
Prupe.2G012800	11.3565	5.93771	1.08861	4.53578	5.73905e-06	0.000587868	Prupe.2G012800.1	PF00249	PTHR10641,PTHR10641:SF640			K09422		AT3G08500.1	AtMYB83,MYB83	myb domain protein 83	ppa016923m
Prupe.2G022700	4.40543	-3.16538	0.63462	-3.41209	0.000644679	0.0303118	Prupe.2G022700.1	PF13456	PTHR33033					AT2G34320.1		Polynucleotidyl transferase, ribonuclease H-like superfamily protein	NA
Prupe.2G023700	375.258	3.39797	0.598566	4.00619	6.17057e-05	0.00434208	Prupe.2G023700.1	PF00450	PTHR11802,PTHR11802:SF66		3.4.16.6	K16297	GO:0006508,GO:0004185	AT3G63470.1	scpl40	serine carboxypeptidase-like 40	ppa004618m
Prupe.2G023800	66.6487	4.44758	0.90065	3.82788	0.000129253	0.00817001	Prupe.2G023800.1	PF00450	PTHR11802,PTHR11802:SF66		3.4.16.6	K16297	GO:0006508,GO:0004185	AT3G63470.1	scpl40	serine carboxypeptidase-like 40	ppa023387m
Prupe.2G028900	49.4715	6.679	1.06346	5.34011	9.28902e-08	2.08958e-05	Prupe.2G028900.1	PF03018	PTHR21495,PTHR21495:SF75					AT5G49040.1		Disease resistance-responsive (dirigent-like protein) family protein	ppa019658m
Prupe.2G029600	3.20211	6.0241	1.43214	3.5081	0.00045132	0.0227095	Prupe.2G029600.1										NA
Prupe.2G029700	14.5466	6.40369	1.41446	3.82032	0.000133279	0.00828751	Prupe.2G029700.1										NA
Prupe.2G030800	268.624	-3.08867	0.589641	-3.54228	0.000396686	0.0204538	Prupe.2G030800.1										NA
Prupe.2G031800	191.002	4.7048	0.996759	3.71685	0.000201725	0.0118069	Prupe.2G031800.1	PF00191	PTHR10502,PTHR10502:SF104	KOG0819			GO:0005544,GO:0005509	AT2G38750.1	ANNAT4	annexin 4	ppa008922m
Prupe.2G045300	473.053	2.81997	0.526372	3.45757	0.000545077	0.0264974	Prupe.2G045300.1	PF12695	PTHR23024,PTHR23024:SF135	KOG1515	3.1.1.1			AT5G16080.1	AtCXE17,CXE17	carboxyesterase 17	ppa008273m
Prupe.2G093800	189.497	4.54391	0.732626	4.83727	1.31632e-06	0.000184164	Prupe.2G093800.1										NA
Prupe.2G111300	23.9612	5.54	0.713284	6.36493	1.9538e-10	9.9622e-08	Prupe.2G111300.1	PF07728	PTHR23073,PTHR23073:SF12		3.4.25.1	K03066	GO:0016887,GO:0005524	AT5G19990.1	ATSUG1,RPT6A	regulatory particle triple-A ATPase 6A	ppa006745m
Prupe.2G119700	46.7262	-2.72397	0.451418	-3.81901	0.00013399	0.00830918	Prupe.2G119700.1	PF00067	PTHR24282,PTHR24282:SF26	KOG0157	1.14.14.1		GO:0055114,GO:0020037,GO:0016705,GO:0005506	AT5G24910.1	CYP714A1	cytochrome P450, family 714, subfamily A, polypeptide 1	ppa015701m
Prupe.2G122600	520.845	10.1902	1.29219	7.11214	1.1426e-12	1.37634e-09	Prupe.2G122600.1	PF00195	PTHR11877,PTHR11877:SF25					AT1G02050.1	LAP6	Chalcone and stilbene synthase family protein
Prupe.2G124900	22.6268	5.93505	0.983248	5.01913	5.19064e-07	8.56829e-05	Prupe.2G124900.1	PF03140	PTHR31549,PTHR31549:SF2					AT2G28580.1		Plant protein of unknown function (DUF247)	ppa022575m
Prupe.2G128700	11.5625	4.07989	0.778601	3.95567	7.63203e-05	0.00519635	Prupe.2G128700.1	PF00560,PF13855	PTHR27004,PTHR27004:SF3	KOG0472			GO:0005515	AT1G47890.1	AtRLP7,RLP7	receptor like protein 7	NA
Prupe.2G137300	42.1982	4.05955	0.79733	3.83724	0.000124425	0.00790838	Prupe.2G137300.1	PF03105	PTHR10783,PTHR10783:SF26	KOG1161			GO:0016036	AT2G45130.1	ATSPX3,SPX3	SPX domain gene 3
Prupe.2G139000	1152.87	-2.97615	0.570732	-3.46247	0.000535234	0.0261854	Prupe.2G139000.1	PF14547	PTHR31731					AT2G45180.1		Bifunctional inhibitor/lipid-transfer protein/seed storage 2S albumin superfamily protein
Prupe.2G139500	580.978	-3.33494	0.698212	-3.34418	0.000825268	0.0369669	Prupe.2G139500.1	PF14547	PTHR31731					AT2G45180.1		Bifunctional inhibitor/lipid-transfer protein/seed storage 2S albumin superfamily protein	ppa013120m
Prupe.2G143200	125.814	10.7216	2.06395	4.71021	2.4746e-06	0.000310272	Prupe.2G143200.1	PF00854	PTHR11654,PTHR11654:SF121			K14638	GO:0016020,GO:0006810,GO:0005215	AT1G32450.1	NRT1.5	nitrate transporter 1.5	ppa017670m
Prupe.2G147800	2.17442	-4.85213	1.14904	-3.35246	0.000800962	0.0361773	Prupe.2G147800.1										NA
Prupe.2G151900	18.9917	4.62452	1.0927	3.31701	0.000909853	0.0399934	Prupe.2G151900.1	PF05922,PF00082	PTHR10795,PTHR10795:SF320		3.4.21.25		GO:0006508,GO:0004252	AT4G00230.1	XSP1	xylem serine peptidase 1	ppa021240m
Prupe.2G152000	18.0986	5.66459	1.07963	4.32056	1.55635e-05	0.00136299	Prupe.2G152000.1	PF05922,PF02225,PF00082	PTHR10795,PTHR10795:SF387		3.4.21.25		GO:0006508,GO:0004252	AT1G01900.1	ATSBT1.1,SBTI1.1	subtilase family protein	ppa027143m
Prupe.2G166900	9.3697	5.02595	1.0426	3.86143	0.000112724	0.00720814	Prupe.2G166900.1		PTHR33191								ppa023710m
Prupe.2G175000	727.036	3.34221	0.483327	4.84602	1.25963e-06	0.000179382	Prupe.2G175000.1	PF00201	PTHR11926,PTHR11926:SF310		2.4.1.273		GO:0016758,GO:0008152	AT5G65550.1		UDP-Glycosyltransferase superfamily protein	ppa005180m
Prupe.2G187100	251.426	8.40778	1.8915	3.91635	8.9899e-05	0.00596165	Prupe.2G187100.1	PF14368	PTHR33076,PTHR33076:SF9					AT5G59320.1	LTP3	lipid transfer protein 3	ppa023612m
Prupe.2G189800	393.499	10.5066	1.50651	6.31034	2.78415e-10	1.35273e-07	Prupe.2G189800.1	PF00067	PTHR24298,PTHR24298:SF90	KOG0156			GO:0055114,GO:0020037,GO:0016705,GO:0005506	AT1G01280.1	CYP703,CYP703A2	cytochrome P450, family 703, subfamily A, polypeptide 2	ppa016810m
Prupe.2G192600	529.78	1.8291	0.24784	3.3453	0.000821941	0.0369069	Prupe.2G192600.1	PF04970	PTHR13943,PTHR13943:SF32					AT1G01225.1		NC domain-containing protein-related
Prupe.2G194000	226.053	5.79587	1.07164	4.47525	7.63205e-06	0.000758084	Prupe.2G194000.1		PTHR38366					AT2G46640.2
Prupe.2G196400	18.8165	5.65552	1.11437	4.17772	2.94443e-05	0.00228243	Prupe.2G196400.1	PF04030,PF01565	PTHR13878,PTHR13878:SF63		1.1.3.8,1.1.3.37		GO:0055114,GO:0016020,GO:0003885,GO:0050660,GO:0016491	AT2G46760.1		D-arabinono-1,4-lactone oxidase family protein	ppa015890m
Prupe.2G198900	333.951	3.17555	0.487028	4.46699	7.93284e-06	0.000771267	Prupe.2G198900.1	PF14159	PTHR33222,PTHR33222:SF9		1.97.1.12			AT2G46820.2	PSAP,PSI-P,PTAC8,TMP14	photosystem I P subunit	ppa012395m
Prupe.2G211800	1044.76	2.54806	0.414087	3.73848	0.000185134	0.0110054	Prupe.2G211800.1	PF00221	PTHR10362,PTHR10362:SF19		4.3.1.24	K10775		AT2G37040.1	ATPAL1,PAL1	PHE ammonia lyase 1	ppa002328m
Prupe.2G216200	944.999	8.66737	1.62473	4.71916	2.36822e-06	0.000298564	Prupe.2G216200.1										NA
Prupe.2G222000	47.4002	2.81931	0.556505	3.26918	0.00107861	0.0459159	Prupe.2G222000.1	PF06232	PTHR31718,PTHR31718:SF2					AT2G41475.1		Embryo-specific protein 3, (ATS3)
Prupe.2G222600	159.912	2.48175	0.450714	3.28756	0.00101059	0.0435865	Prupe.2G222600.1	PF00520,PF00027	PTHR10217,PTHR10217:SF527				GO:0055085,GO:0016020,GO:0006811,GO:0005216	AT5G53130.1	ATCNGC1,CNGC1	cyclic nucleotide gated channel 1	NA
Prupe.2G222800	98.9238	2.67489	0.471065	3.55554	0.000377208	0.0195373	Prupe.2G222800.1		PTHR10217,PTHR10217:SF465					AT5G53130.1	ATCNGC1,CNGC1	cyclic nucleotide gated channel 1	NA
Prupe.2G222900	82.6264	4.3933	0.545284	6.22299	4.87763e-10	2.15226e-07	Prupe.2G222900.1	PF00520,PF00027	PTHR10217,PTHR10217:SF527				GO:0055085,GO:0016020,GO:0006811,GO:0005216	AT5G53130.1	ATCNGC1,CNGC1	cyclic nucleotide gated channel 1	NA
Prupe.2G226000	106.566	3.82763	0.699152	4.04436	5.24658e-05	0.00377375	Prupe.2G226000.1	PF08541,PF08392	PTHR31561,PTHR31561:SF24		2.3.1.199	K15397	GO:0016747,GO:0008610,GO:0016020,GO:0006633	AT5G04530.1	KCS19	3-ketoacyl-CoA synthase 19	ppa019864m
Prupe.2G230000	58.9025	4.52323	1.03203	3.41389	0.000640425	0.0301736	Prupe.2G230000.1		PTHR16223,PTHR16223:SF23					AT3G20640.1		basic helix-loop-helix (bHLH) DNA-binding superfamily protein	ppa009578m
Prupe.2G232200	104.472	4.19807	0.525545	6.08525	1.1631e-09	4.68198e-07	Prupe.2G232200.1	PF15511	PTHR10484	KOG3467		K11254		AT3G53730.1		Histone superfamily protein	ppa013779m
Prupe.2G242500	676.656	-2.80481	0.502401	-3.59237	0.000327685	0.0174325	Prupe.2G242500.1		PTHR33738,PTHR33738:SF2					AT2G39855.2			NA
Prupe.2G245600	60.1056	8.38937	1.83396	4.02919	5.59689e-05	0.00398822	Prupe.2G245600.1	PF03083	PTHR10791,PTHR10791:SF22	KOG1623		K15382	GO:0016021	AT2G39060.1		Nodulin MtN3 family protein	NA
Prupe.2G247800	443.081	2.92403	0.45314	4.246	2.17618e-05	0.00177695	Prupe.2G247800.1	PF01490	PTHR22950,PTHR22950:SF260	KOG1303		K13946		AT2G38120.1	AUX1,MAP1,PIR1,WAV5	Transmembrane amino acid transporter family protein	ppa005057m
Prupe.2G248300	28.464	4.7938	0.991845	3.825	0.000130775	0.00819719	Prupe.2G248300.1	PF08263,PF13855,PF00069	PTHR27000,PTHR27000:SF153	KOG1187	2.7.11.1		GO:0005515,GO:0006468,GO:0005524,GO:0004672	AT5G20480.1	EFR	EF-TU receptor
Prupe.2G251900	57.0599	3.54255	0.674538	3.76932	0.000163692	0.009884	Prupe.2G251900.1	PF14416,PF13839	PTHR32285,PTHR32285:SF10				GO:0050826	AT3G55990.1	ESK1,TBL29	Plant protein of unknown function (DUF828)	ppa004236m
Prupe.2G252700	67.4294	6.50171	1.23017	4.4723	7.73819e-06	0.000765314	Prupe.2G252700.1	PF00249	PTHR10641,PTHR10641:SF553					AT4G37260.1	ATMYB73,MYB73	myb domain protein 73	ppa017892m
Prupe.2G254700	35.2594	4.05323	0.836996	3.64784	0.000264453	0.0147278	Prupe.2G254700.1										NA
Prupe.2G266100	125.034	3.20698	0.447228	4.9348	8.02347e-07	0.000122732	Prupe.2G266100.1	PF00561	PTHR10992,PTHR10992:SF840	KOG1454	3.1.1.1			AT3G10870.1	ATMES17,MES17	methyl esterase 17	ppa009785m
Prupe.2G277900	2580.31	2.74449	0.419697	4.15655	3.2309e-05	0.00245474	Prupe.2G277900.1	PF08244,PF11837,PF00251	PTHR31953,PTHR31953:SF6		3.2.1.26	K01193	GO:0004575,GO:0004564	AT1G12240.1	ATBETAFRUCT4,VAC-INV	Glycosyl hydrolases family 32 protein	ppa002727m
Prupe.2G280200	49.3851	3.26705	0.670488	3.3812	0.000721698	0.0331416	Prupe.2G280200.1	PF07714	PTHR24356,PTHR24356:SF169		2.7.11.1		GO:0006468,GO:0004672	AT5G62310.1	IRE	AGC (cAMP-dependent, cGMP-dependent and protein kinase C) kinase family protein	ppa000414m
Prupe.2G288400	106.473	7.31692	0.895762	7.052	1.76365e-12	1.927e-09	Prupe.2G288400.1	PF05199,PF00732	PTHR11552,PTHR11552:SF141			K00108	GO:0055114,GO:0016614,GO:0050660	AT5G51950.1		Glucose-methanol-choline (GMC) oxidoreductase family protein	NA
Prupe.2G290900	288.464	11.9155	2.10916	5.17528	2.2757e-07	4.35133e-05	Prupe.2G290900.1	PF14368	PTHR35501,PTHR35501:SF2					AT5G52160.1		Bifunctional inhibitor/lipid-transfer protein/seed storage 2S albumin superfamily protein	ppa020886m
Prupe.2G291200	14.4104	7.52516	1.9106	3.41524	0.000637266	0.0300866	Prupe.2G291200.1		PTHR33076,PTHR33076:SF5					AT5G62065.1		Bifunctional inhibitor/lipid-transfer protein/seed storage 2S albumin superfamily protein	ppa021109m
Prupe.2G298000	181.652	1.79306	0.222506	3.56424	0.000364916	0.0192041	Prupe.2G298000.1	PF00106	PTHR24320,PTHR24320:SF100	KOG1208	1.1.1.330	K19329	GO:0016491,GO:0008152	AT4G23420.1		NAD(P)-binding Rossmann-fold superfamily protein
Prupe.2G310700	141.643	2.72428	0.36536	4.71941	2.36533e-06	0.000298564	Prupe.2G310700.1	PF03007,PF06974	PTHR31650,PTHR31650:SF2		2.3.1.75,2.3.1.20		GO:0045017,GO:0004144	AT3G49210.1		O-acyltransferase (WSD1-like) family protein
Prupe.2G320800	17.0495	8.13627	1.33458	5.34719	8.93292e-08	2.05754e-05	Prupe.2G320800.1	PF04844	PTHR33057,PTHR33057:SF14					AT1G06920.1	ATOFP4,OFP4	ovate family protein 4	ppa026602m
Prupe.2G320900	231.964	8.97728	1.38817	5.74661	9.10515e-09	2.71322e-06	Prupe.2G320900.1	PF00892	PTHR31218,PTHR31218:SF16				GO:0016021,GO:0016020,GO:0022857	AT1G09380.1		nodulin MtN21 /EamA-like transporter family protein
Prupe.2G321700	213.676	3.94956	0.869018	3.39413	0.000688459	0.032042	Prupe.2G321700.1	PF04654	PTHR31168,PTHR31168:SF3					AT5G24600.1		Protein of unknown function, DUF599	ppa010476m
Prupe.2G326500	57.5795	8.78054	1.28313	6.06372	1.33007e-09	5.17261e-07	Prupe.2G326500.1	PF02469	PTHR36069,PTHR36069:SF1					AT5G16920.1		Fasciclin-like arabinogalactan family protein	ppb012876m
Prupe.2G329500	683.136	-2.13164	0.296409	-3.81782	0.000134638	0.00832687	Prupe.2G329500.1	PF15249	PTHR15572					AT5G17510.1			NA
Prupe.3G007600	84.3438	4.36915	0.905589	3.7204	0.000198909	0.0116726	Prupe.3G007600.1	PF00026	PTHR13683,PTHR13683:SF324	KOG1339	3.4.23.12		GO:0006508,GO:0004190	AT2G03200.1		Eukaryotic aspartyl protease family protein	ppa005446m
Prupe.3G016000	121.259	2.6411	0.415472	3.94998	7.81575e-05	0.00529004	Prupe.3G016000.1	PF00282	PTHR11999,PTHR11999:SF92		4.1.1.15		GO:0030170,GO:0019752,GO:0016831	AT5G17330.1	GAD,GAD1	glutamate decarboxylase
Prupe.3G017500	51.9928	3.08873	0.454756	4.59307	4.36773e-06	0.000475675	Prupe.3G017500.1	PF01657	PTHR32080,PTHR32080:SF5					AT5G37660.2	PDLP7	plasmodesmata-located protein 7	ppa009688m
Prupe.3G018000	13.1883	6.85582	1.12729	5.19459	2.0517e-07	3.98952e-05	Prupe.3G018000.1	PF03081	PTHR12542,PTHR12542:SF43	KOG2344		K07195	GO:0006887,GO:0000145	AT4G31540.1	ATEXO70G1,EXO70G1	exocyst subunit exo70 family protein G1	ppa024301m
Prupe.3G036900	109.046	6.69527	1.65909	3.43278	0.000597432	0.02844	Prupe.3G036900.1	PF02801,PF00109	PTHR11712,PTHR11712:SF287		2.3.1.179	K09458		AT1G74960.1	ATKAS2,FAB1,KAS2	fatty acid biosynthesis 1
Prupe.3G042300	116.955	3.04883	0.625787	3.274	0.00106038	0.0453926	Prupe.3G042300.1	PF00249	PTHR10641,PTHR10641:SF459	KOG0048		K09422		AT4G38620.1	ATMYB4,MYB4	myb domain protein 4
Prupe.3G045000	19.3604	7.45392	1.01866	6.3357	2.36261e-10	1.17848e-07	Prupe.3G045000.1	PF00069	PTHR27003,PTHR27003:SF118	KOG1187	2.7.11.1		GO:0006468,GO:0005524,GO:0004672	AT5G26150.1		protein kinase family protein
Prupe.3G055100	65.5835	6.44329	1.22819	4.43195	9.33843e-06	0.000892793	Prupe.3G055100.1	PF07714,PF12819	PTHR27003,PTHR27003:SF105	KOG1187	2.7.11.1,2.7.10.1		GO:0006468,GO:0004672	AT4G29990.1		Leucine-rich repeat transmembrane protein kinase protein	ppa015946m
Prupe.3G058500	21.0398	40.3903	3.13392	12.569	3.12644e-36	3.58681e-32	Prupe.3G058500.1										NA
Prupe.3G061300	50.3574	3.82555	0.674982	4.18612	2.83768e-05	0.002214	Prupe.3G061300.1	PF04535	PTHR11615,PTHR11615:SF118					AT3G16300.1		Uncharacterised protein family (UPF0497)	ppa019827m
Prupe.3G068300	291.117	4.51529	0.657053	5.35008	8.79163e-08	2.05754e-05	Prupe.3G068300.1	PF01925	PTHR14255,PTHR14255:SF6				GO:0016021	AT2G25737.1		Sulfite exporter TauE/SafE family protein
Prupe.3G084700	16.4536	5.72615	1.16893	4.04315	5.27379e-05	0.00378147	Prupe.3G084700.1										NA
Prupe.3G087800	42.3121	2.8677	0.444288	4.20381	2.62463e-05	0.00206949	Prupe.3G087800.1	PF13855	PTHR27000,PTHR27000:SF210	KOG0617			GO:0005515	AT1G80080.1	AtRLP17,TMM	Leucine-rich repeat (LRR) family protein	ppa006269m
Prupe.3G088300	9.06813	3.52106	0.745208	3.38303	0.000716919	0.0330315	Prupe.3G088300.1	PF00582,PF00069	PTHR27003,PTHR27003:SF107	KOG1187	2.7.11.1		GO:0006950,GO:0006468,GO:0005524,GO:0004672	AT1G16760.1		Protein kinase protein with adenine nucleotide alpha hydrolases-like domain
Prupe.3G096600	396.192	3.86324	0.619942	4.61857	3.86402e-06	0.000438911	Prupe.3G096600.1	PF00230	PTHR19139,PTHR19139:SF170	KOG0223		K09874	GO:0016020,GO:0006810,GO:0005215	AT1G80760.1	NIP6,NIP6;1,NLM7	NOD26-like intrinsic protein 6;1	ppa009083m
Prupe.3G103900	234.255	3.13158	0.392778	5.42694	5.73291e-08	1.478e-05	Prupe.3G103900.1	PF00026	PTHR13683,PTHR13683:SF263	KOG1339	3.4.23.12		GO:0006508,GO:0004190	AT1G79720.1		Eukaryotic aspartyl protease family protein	ppa005040m
Prupe.3G108000	7.16142	5.61329	1.08297	4.25984	2.04572e-05	0.00169455	Prupe.3G108000.1	PF14416,PF13839	PTHR32285,PTHR32285:SF47					AT2G30900.1	TBL43	TRICHOME BIREFRINGENCE-LIKE 43	ppa014688m
Prupe.3G131300	78.739	4.29907	0.889264	3.70989	0.000207348	0.0120751	Prupe.3G131300.1	PF14560	PTHR10666,PTHR10666:SF154				GO:0005515	AT2G32360.1		Ubiquitin-like superfamily protein	ppa014632m
Prupe.3G133000	465.689	3.26003	0.545521	4.14289	3.42959e-05	0.00255493	Prupe.3G133000.1	PF00155	PTHR11751,PTHR11751:SF363				GO:0030170,GO:0009058	AT5G53970.1		Tyrosine transaminase family protein
Prupe.3G133100	817.453	2.89308	0.526651	3.59457	0.000324927	0.0173383	Prupe.3G133100.1	PF00155	PTHR11751,PTHR11751:SF363			K00815	GO:0030170,GO:0009058	AT5G53970.1		Tyrosine transaminase family protein	ppa006169m
Prupe.3G134200	550.969	9.02063	1.76151	4.55327	5.28195e-06	0.000548391	Prupe.3G134200.1	PF00234	PTHR33076,PTHR33076:SF18					AT5G44265.1		Bifunctional inhibitor/lipid-transfer protein/seed storage 2S albumin superfamily protein	ppa025280m
Prupe.3G142100	427.382	2.67336	0.329877	5.07269	3.92222e-07	6.81782e-05	Prupe.3G142100.1	PF01238	PTHR10309,PTHR10309:SF0		5.3.1.8	K01809	GO:0008270,GO:0005975,GO:0004476,GO:0009298	AT3G02570.1	MEE31,PMI1	Mannose-6-phosphate isomerase, type I	ppa005846m
Prupe.3G145500	31.3199	-38.751	3.62439	-10.4158	2.09957e-25	1.60582e-21	Prupe.3G145500.1	PF14380	PTHR27009,PTHR27009:SF21					AT5G38260.1		Protein kinase superfamily protein
Prupe.3G157200	9993.35	4.62471	0.540463	6.70668	1.99108e-11	1.57536e-08	Prupe.3G157200.1	PF12338,PF00101	PTHR31262		4.1.1.39	K01602		AT5G38410.1		Ribulose bisphosphate carboxylase (small chain) family protein	ppa012123m
Prupe.3G161500	2240.27	2.88833	0.446312	4.23097	2.32687e-05	0.00187993	Prupe.3G161500.1	PF02704	PTHR23201,PTHR23201:SF1					AT1G74670.1		Gibberellin-regulated family protein	ppa013959m
Prupe.3G168700	26.6602	6.50167	1.02761	5.35384	8.6106e-08	2.05754e-05	Prupe.3G168700.1	PF14416,PF13839	PTHR32285,PTHR32285:SF47					AT2G30900.1	TBL43	TRICHOME BIREFRINGENCE-LIKE 43	ppa018693m
Prupe.3G172700	125.536	2.82848	0.423317	4.3194	1.56453e-05	0.00136495	Prupe.3G172700.1		PTHR33124,PTHR33124:SF3					AT3G58850.1	HLH2,PAR2	phy rapidly regulated 2	ppa020302m
Prupe.3G173300	76.6591	3.31201	0.58624	3.9438	8.02009e-05	0.00538073	Prupe.3G173300.1	PF01553	PTHR15486,PTHR15486:SF0		2.3.1.15	K13508	GO:0016746,GO:0008152	AT1G06520.1	ATGPAT1,GPAT1	glycerol-3-phosphate acyltransferase 1	ppa022841m
Prupe.3G173700	41.5149	7.70589	1.73669	3.86131	0.000112779	0.00720814	Prupe.3G173700.1	PF03479	PTHR31100,PTHR31100:SF17					AT2G42940.1		Predicted AT-hook DNA-binding family protein	NA
Prupe.3G183000	914.205	10.1345	1.36892	6.67277	2.51022e-11	1.7999e-08	Prupe.3G183000.1	PF00234	PTHR33076					AT5G59320.1	LTP3	lipid transfer protein 3	ppa021924m
Prupe.3G184300	54.3616	2.38294	0.361548	3.82506	0.000130742	0.00819719	Prupe.3G184300.1		PTHR34287,PTHR34287:SF4					AT4G15140.1			ppa024004m
Prupe.3G184400	86.8586	3.65172	0.711976	3.72445	0.000195745	0.0115459	Prupe.3G184400.1	PF00201	PTHR11926,PTHR11926:SF242	KOG1192			GO:0016758,GO:0008152	AT2G29730.1	UGT71D1	UDP-glucosyl transferase 71D1	ppa024083m
Prupe.3G185200	4.68396	4.97865	1.08012	3.68354	0.000230021	0.0131289	Prupe.3G185200.1		PTHR11926,PTHR11926:SF242				GO:0016758,GO:0008152	AT3G21780.1	UGT71B6	UDP-glucosyl transferase 71B6	ppa023681m
Prupe.3G185300	99.8648	3.40867	0.446039	5.40012	6.65974e-08	1.66095e-05	Prupe.3G185300.1	PF02535	PTHR11040,PTHR11040:SF35	KOG1558		K14709	GO:0055085,GO:0046873,GO:0030001,GO:0016020	AT3G12750.1	ZIP1	zinc transporter 1 precursor	ppa020051m
Prupe.3G185500	150.045	3.26178	0.490403	4.61208	3.9866e-06	0.000448394	Prupe.3G185500.1	PF02535	PTHR11040,PTHR11040:SF35	KOG1558		K14709	GO:0055085,GO:0046873,GO:0030001,GO:0016020	AT3G12750.1	ZIP1	zinc transporter 1 precursor	ppa007779m
Prupe.3G185700	9.37232	4.75731	1.15075	3.26509	0.0010943	0.0462406	Prupe.3G185700.1	PF01095	PTHR31321,PTHR31321:SF8		3.1.1.11		GO:0042545,GO:0030599,GO:0005618	AT1G05310.1		Pectin lyase-like superfamily protein	ppa006779m
Prupe.3G192200	131.939	2.09925	0.287491	3.8236	0.000131518	0.0082002	Prupe.3G192200.1		PTHR31110,PTHR31110:SF3					AT5G48310.2
Prupe.3G202700	46.4644	2.87418	0.411491	4.55461	5.24835e-06	0.000547379	Prupe.3G202700.1	PF03188,PF04526	PTHR23130,PTHR23130:SF60	KOG4293			GO:0016021	AT2G04850.1		Auxin-responsive family protein	ppa006707m
Prupe.3G209900	3196.07	2.35006	0.349759	3.85998	0.000113398	0.00722756	Prupe.3G209900.1	PF14226,PF03171	PTHR10209,PTHR10209:SF193	KOG0143	1.14.17.4	K05933	GO:0055114,GO:0016491	AT1G05010.1	ACO4,EAT1,EFE	ethylene-forming enzyme	ppa008791m
Prupe.3G216100	359.328	2.19526	0.359556	3.32426	0.000886543	0.0391187	Prupe.3G216100.1	PF00230	PTHR19139,PTHR19139:SF75	KOG0223		K09875	GO:0016020,GO:0006810,GO:0005215	AT3G04090.1	SIP1;1,SIP1A	small and basic intrinsic protein 1A	ppa010686m
Prupe.3G216600	207.294	4.81504	1.07082	3.56273	0.000367022	0.0192514	Prupe.3G216600.1	PF00249	PTHR10641,PTHR10641:SF532	KOG0048		K09422		AT2G32460.1	ATM1,ATMYB101,MYB101	myb domain protein 101	ppa017451m
Prupe.3G237800	23.8355	7.25675	1.24544	5.02371	5.0682e-07	8.4268e-05	Prupe.3G237800.1	PF00067	PTHR24282,PTHR24282:SF12	KOG0157		K10717	GO:0055114,GO:0020037,GO:0016705,GO:0005506	AT5G38450.1	CYP735A1	cytochrome P450, family 735, subfamily A, polypeptide 1	ppa018639m
Prupe.3G242100	11.8336	4.36176	0.899217	3.73854	0.000185094	0.0110054	Prupe.3G242100.1	PF03639	PTHR31983		3.2.1.39	K01180	GO:0052862,GO:0052861,GO:0016998	AT5G15870.1		glycosyl hydrolase family 81 protein	ppa019057m
Prupe.3G242600	130.983	4.98678	0.828332	4.81302	1.4867e-06	0.000204751	Prupe.3G242600.1		PTHR34563,PTHR34563:SF1					AT3G19660.1
Prupe.3G251200	115.317	3.1406	0.478739	4.47133	7.77359e-06	0.000765515	Prupe.3G251200.1	PF11721,PF07714	PTHR27003,PTHR27003:SF104	KOG1187	2.7.11.1		GO:0006468,GO:0004672	AT3G51550.1	FER	Malectin/receptor-like protein kinase family protein	ppa001190m
Prupe.3G251300	85.1757	2.59399	0.349264	4.56386	5.02212e-06	0.000531025	Prupe.3G251300.1										NA
Prupe.3G259100	356.797	2.6544	0.319081	5.18488	2.16153e-07	4.16775e-05	Prupe.3G259100.1	PF00520	PTHR10217,PTHR10217:SF501			K05391	GO:0055085,GO:0016020,GO:0006811,GO:0005216	AT5G15410.1	ATCNGC2,CNGC2,DND1	Cyclic nucleotide-regulated ion channel family protein	ppa002126m
Prupe.3G263500	2754.38	5.5562	1.04804	4.34737	1.3778e-05	0.0012301	Prupe.3G263500.1	PF09366	PTHR34133					AT5G39530.1		Protein of unknown function (DUF1997)	ppa010375m
Prupe.3G265800	2712.66	2.55521	0.478408	3.2508	0.0011508	0.0481844	Prupe.3G265800.1	PF03330,PF01357	PTHR31867					AT2G03090.1	ATEXP15,ATEXPA15,ATHEXP ALPHA 1.3,EXP15,EXPA15	expansin A15	ppa010654m
Prupe.3G269500	525.34	2.85709	0.545308	3.40558	0.000660242	0.0308539	Prupe.3G269500.1	PF00010	PTHR12565,PTHR12565:SF172				GO:0046983	AT3G28857.1		basic helix-loop-helix (bHLH) DNA-binding family protein	ppa014014m
Prupe.3G269900	197.791	2.55583	0.480163	3.24022	0.00119439	0.0495574	Prupe.3G269900.1	PF02183,PF00046	PTHR24326,PTHR24326:SF264	KOG0483		K09338	GO:0043565,GO:0006355,GO:0003700,GO:0003677	AT5G15150.1	ATHB-3,ATHB3,HAT7,HB-3	homeobox 3
Prupe.3G277600	8.85273	27.3973	2.59622	10.1676	2.76611e-24	1.26937e-20	Prupe.3G277600.1	PF13582,PF01471	PTHR10201,PTHR10201:SF152		3.4.24.12			AT1G70170.1	MMP	matrix metalloproteinase	NA
Prupe.3G283400	40.9565	5.71771	1.0516	4.48622	7.24973e-06	0.000726397	Prupe.3G283400.1	PF03083	PTHR10791,PTHR10791:SF42	KOG1623		K15382		AT5G62850.1	AtVEX1	Nodulin MtN3 family protein
Prupe.3G292900	40.8194	-2.707	0.378968	-4.50434	6.65788e-06	0.000675952	Prupe.3G292900.1	PF16036	PTHR28039,PTHR28039:SF5					AT3G63170.1		Chalcone-flavanone isomerase family protein	ppa024681m
Prupe.3G304200	42.8901	6.76502	0.994437	5.79727	6.7403e-09	2.06208e-06	Prupe.3G304200.1	PF02298	PTHR33021,PTHR33021:SF50				GO:0009055	AT3G27200.1		Cupredoxin superfamily protein	ppa017323m
Prupe.3G306500	15.5818	3.10263	0.605835	3.47063	0.000519242	0.0255665	Prupe.3G306500.1	PF02469	PTHR33985,PTHR33985:SF4					AT5G40940.1	FLA20	putative fasciclin-like arabinogalactan protein 20	NA
Prupe.3G307800	1979.32	-2.16946	0.337245	-3.46769	0.000524944	0.0257919	Prupe.3G307800.1	PF01486,PF00319	PTHR11945,PTHR11945:SF218	KOG0014			GO:0006355,GO:0005634,GO:0003700,GO:0046983,GO:0003677	AT1G26310.1	AGL10,CAL,CAL1	K-box region and MADS-box transcription factor family protein	NA
Prupe.3G311100	39.2649	-3.22606	0.626019	-3.55589	0.000376696	0.0195373	Prupe.3G311100.1							AT5G14010.1	KNU	C2H2 and C2HC zinc fingers superfamily protein	ppa018767m
Prupe.3G315500	1945.18	2.42741	0.349292	4.08659	4.37769e-05	0.00319507	Prupe.3G315500.1	PF00044,PF02800	PTHR10836,PTHR10836:SF49	KOG0657	1.2.1.12,1.2.1.13	K05298	GO:0055114,GO:0016620	AT1G12900.1	GAPA-2	glyceraldehyde 3-phosphate dehydrogenase A subunit 2	ppa006610m
Prupe.4G004300	15.1883	5.33319	0.942259	4.59873	4.25079e-06	0.000466672	Prupe.4G004300.1	PF01190	PTHR33210					AT5G47635.1		Pollen Ole e 1 allergen and extensin family protein
Prupe.4G006800	41.2734	9.89828	1.39067	6.39855	1.56855e-10	8.36985e-08	Prupe.4G006800.1		PTHR36069,PTHR36069:SF2					AT5G26730.1		Fasciclin-like arabinogalactan family protein	ppa024968m
Prupe.4G006900	32.5566	3.23901	0.686134	3.26322	0.00110153	0.0464606	Prupe.4G006900.1	PF07983	PTHR32227,PTHR32227:SF60		3.2.1.39			AT5G35740.1		Carbohydrate-binding X8 domain superfamily protein
Prupe.4G013200	61.2354	8.33947	1.79269	4.09411	4.23785e-05	0.00310663	Prupe.4G013200.1	PF14368	PTHR33076					AT2G18370.1		Bifunctional inhibitor/lipid-transfer protein/seed storage 2S albumin superfamily protein	ppa025333m
Prupe.4G018600	111.903	11.2889	1.92826	5.33588	9.50847e-08	2.11817e-05	Prupe.4G018600.1										NA
Prupe.4G022000	33.9881	-2.82638	0.379504	-4.81254	1.49023e-06	0.000204751	Prupe.4G022000.1	PF01554	PTHR11206,PTHR11206:SF140	KOG1347		K03327	GO:0055085,GO:0016020,GO:0015297,GO:0015238,GO:0006855	AT3G21690.1		MATE efflux family protein	ppa017237m
Prupe.4G022200	31.4235	8.67321	1.70672	4.4959	6.92778e-06	0.000697184	Prupe.4G022200.1		PTHR35687,PTHR35687:SF1					AT1G11655.1			ppa018445m
Prupe.4G033300	18.0676	3.52079	0.77138	3.2679	0.00108347	0.0460113	Prupe.4G033300.1	PF13833	PTHR10891,PTHR10891:SF585					AT4G27280.1		Calcium-binding EF-hand family protein	ppa016047m
Prupe.4G034100	136.978	2.25094	0.339923	3.68008	0.000233162	0.0132424	Prupe.4G034100.1	PF04578,PF13968	PTHR31325,PTHR31325:SF1					AT5G45540.1		Protein of unknown function (DUF594)	ppa018036m
Prupe.4G034400	195.11	3.18689	0.52393	4.17401	2.99279e-05	0.00230435	Prupe.4G034400.1	PF02984,PF00134	PTHR10177,PTHR10177:SF240	KOG0656		K18812	GO:0005634	AT4G03270.1	CYCD6;1	Cyclin D6;1
Prupe.4G041700	338.953	3.81213	0.615734	4.56712	4.94476e-06	0.000525266	Prupe.4G041700.1	PF12142,PF00264,PF12143	PTHR11474,PTHR11474:SF33		1.10.3.1	K00422	GO:0055114,GO:0004097,GO:0016491,GO:0008152				ppa003190m
Prupe.4G044700	135.354	2.91347	0.4478	4.27305	1.92815e-05	0.00162652	Prupe.4G044700.1	PF00335	PTHR19282,PTHR19282:SF221				GO:0016021	AT2G20740.1		Tetraspanin family protein	ppa011429m
Prupe.4G045400	551.952	7.63241	1.34327	4.93751	7.91254e-07	0.00012204	Prupe.4G045400.1										NA
Prupe.4G046800	6.84103	6.23763	1.16401	4.49966	6.8062e-06	0.000687966	Prupe.4G046800.1	PF04535	PTHR11615,PTHR11615:SF129					AT1G03700.1		Uncharacterised protein family (UPF0497)	ppa023491m
Prupe.4G054300	845.078	2.75332	0.362202	4.84073	1.2936e-06	0.000182096	Prupe.4G054300.1	PF00125	PTHR11426	KOG1745		K11253	GO:0003677,GO:0000786	AT1G09200.1		Histone superfamily protein	ppa013173m
Prupe.4G065700	133.012	4.665	0.794085	4.61537	3.92393e-06	0.00044352	Prupe.4G065700.1	PF13632,PF14569	PTHR13301,PTHR13301:SF31		2.4.1.12	K10999		AT4G18780.1	ATCESA8,CESA8,IRX1,LEW2	cellulose synthase family protein	ppa024725m
Prupe.4G071500	66.0573	2.47486	0.443397	3.32627	0.000880168	0.0389168	Prupe.4G071500.1	PF02225,PF05922,PF00082	PTHR10795,PTHR10795:SF375		3.4.14.10		GO:0006508,GO:0004252	AT5G45650.1		subtilase family protein	ppa001689m
Prupe.4G080600	40.9254	2.85166	0.506196	3.65798	0.00025421	0.0142871	Prupe.4G080600.1		PTHR36350,PTHR36350:SF2					AT2G34540.2			ppa022272m
Prupe.4G092700	68.7893	3.59034	0.751179	3.44836	0.000563995	0.0270621	Prupe.4G092700.1	PF08488,PF07645,PF13947,PF07714	PTHR27005	KOG1187	2.7.11.1		GO:0016021,GO:0004674,GO:0005509,GO:0030247,GO:0006468,GO:0004672	AT1G21270.1	WAK2	wall-associated kinase 2
Prupe.4G094800	218.268	9.89813	1.95149	4.55966	5.12353e-06	0.000539263	Prupe.4G094800.1	PF07883	PTHR31238,PTHR31238:SF41					AT5G39160.1		RmlC-like cupins superfamily protein	NA
Prupe.4G098300	358.711	2.38605	0.41261	3.35923	0.00078159	0.035372	Prupe.4G098300.1	PF08031,PF01565	PTHR32448,PTHR32448:SF34		1.3.3.8		GO:0055114,GO:0050660,GO:0016491	AT4G20840.1		FAD-binding Berberine family protein
Prupe.4G099600	650.969	2.36916	0.33734	4.05871	4.93446e-05	0.00358295	Prupe.4G099600.1	PF03765,PF00650	PTHR23324,PTHR23324:SF48	KOG1471				AT1G30690.2		Sec14p-like phosphatidylinositol transfer family protein	ppa004336m
Prupe.4G102600	114.792	10.0577	1.64127	5.51872	3.41471e-08	9.67291e-06	Prupe.4G102600.1										NA
Prupe.4G105100	275.895	2.96776	0.570711	3.44791	0.000564949	0.0270621	Prupe.4G105100.1	PF00069,PF11721	PTHR27006,PTHR27006:SF1	KOG1187	2.7.11.1		GO:0006468,GO:0005524,GO:0004672	AT1G56130.1		Leucine-rich repeat transmembrane protein kinase
Prupe.4G105200	102.327	3.10296	0.417412	5.03808	4.70219e-07	7.89416e-05	Prupe.4G105200.1		PTHR33727					AT1G31335.1			ppa014393m
Prupe.4G106700	47.8133	3.01813	0.560166	3.60273	0.000314896	0.0168815	Prupe.4G106700.1	PF05879	PTHR11649,PTHR11649:SF62					AT5G45160.1		Root hair defective 3 GTP-binding protein (RHD3)	ppa014979m
Prupe.4G116600	341.809	8.02084	0.940497	7.46503	8.32809e-14	1.52209e-10	Prupe.4G116600.1	PF12708	PTHR33928,PTHR33928:SF2		3.2.1.15			AT4G20050.1	QRT3	Pectin lyase-like superfamily protein	ppa004357m
Prupe.4G122000	4.41016	4.70532	1.02742	3.60645	0.000310421	0.0166806	Prupe.4G122000.1	PF07723,PF00560	PTHR27004,PTHR27004:SF21	KOG0472			GO:0005515	AT2G34930.1		disease resistance family protein / LRR family protein
Prupe.4G136700	292.871	2.89317	0.443391	4.26975	1.95693e-05	0.00163875	Prupe.4G136700.1	PF00316	PTHR11556,PTHR11556:SF2	KOG1458	3.1.3.37	K01100	GO:0042578,GO:0042132,GO:0005975	AT3G55800.1	SBPASE	sedoheptulose-bisphosphatase	ppa006836m
Prupe.4G137200	88.2937	9.07185	1.58363	5.09706	3.44966e-07	6.08865e-05	Prupe.4G137200.1
Prupe.4G148800	742.386	2.04862	0.322919	3.24733	0.00116494	0.0486877	Prupe.4G148800.1		PTHR34224,PTHR34224:SF2					AT1G17140.2	ICR1,RIP1	interactor of constitutive active rops 1
Prupe.4G153400	117.777	3.16254	0.567286	3.81208	0.000137804	0.00847696	Prupe.4G153400.1	PF07983	PTHR31044,PTHR31044:SF19		3.2.1.39			AT1G78520.1		Carbohydrate-binding X8 domain superfamily protein	ppa013618m
Prupe.4G157400	131.299	2.47931	0.444739	3.32624	0.000880271	0.0389168	Prupe.4G157400.1	PF14416,PF13839	PTHR32285,PTHR32285:SF42					AT1G29050.1	TBL38	TRICHOME BIREFRINGENCE-LIKE 38	ppa022459m
Prupe.4G157500	42.3929	3.45243	0.741234	3.30858	0.000937699	0.040904	Prupe.4G157500.1	PF14416,PF13839	PTHR32285,PTHR32285:SF42					AT2G30900.1	TBL43	TRICHOME BIREFRINGENCE-LIKE 43	ppa016768m
Prupe.4G157600	200.972	5.21543	0.566426	7.44216	9.90539e-14	1.62342e-10	Prupe.4G157600.1	PF14416,PF13839	PTHR32285,PTHR32285:SF58					AT3G14850.2	TBL41	TRICHOME BIREFRINGENCE-LIKE 41
Prupe.4G159300	7.85641	-7.6969	1.97443	-3.39181	0.000694325	0.0321844	Prupe.4G159300.1										NA
Prupe.4G159700	265.405	2.51902	0.368241	4.12506	3.70636e-05	0.00273448	Prupe.4G159700.1										ppa013650m
Prupe.4G170300	7.91216	4.94382	1.06696	3.69631	0.000218755	0.0126114	Prupe.4G170300.1	PF14416,PF13839	PTHR32285,PTHR32285:SF66					AT1G73140.1	TBL31	Plant protein of unknown function (DUF828)	ppa006359m
Prupe.4G172000	490.321	3.01198	0.554433	3.62889	0.000284641	0.0157375	Prupe.4G172000.1	PF00170	PTHR13301,PTHR13301:SF69				GO:0043565,GO:0006355,GO:0003700	AT3G58120.1	ATBZIP61,BZIP61	Basic-leucine zipper (bZIP) transcription factor family protein	ppa022385m
Prupe.4G177600	537.982	3.01477	0.323586	6.22639	4.77305e-10	2.14741e-07	Prupe.4G177600.1							AT5G53880.1			NA
Prupe.4G184400	1783.44	7.18023	1.17199	5.27327	1.34012e-07	2.84713e-05	Prupe.4G184400.1										NA
Prupe.4G186700	69.6961	9.1366	1.41394	5.75456	8.68674e-09	2.6226e-06	Prupe.4G186700.1	PF00005,PF01061	PTHR19241,PTHR19241:SF257	KOG0061			GO:0016887,GO:0005524,GO:0016020	AT4G27420.1		ABC-2 type transporter family protein	ppa014861m
Prupe.4G190700	15.7853	6.23974	1.49862	3.49637	0.000471628	0.0235763	Prupe.4G190700.1	PF01397,PF03936	PTHR31225,PTHR31225:SF15		4.2.3.22,4.2.3.75		GO:0016829,GO:0010333,GO:0008152,GO:0000287	AT5G23960.2	ATTPS21,TPS21	terpene synthase 21	NA
Prupe.4G191200	787.771	3.23425	0.314443	7.10541	1.19969e-12	1.37634e-09	Prupe.4G191200.1	PF00027,PF00520	PTHR10217,PTHR10217:SF476				GO:0055085,GO:0016020,GO:0006811,GO:0005216	AT5G54250.2	ATCNGC4,CNGC4,DND2,HLM1	cyclic nucleotide-gated cation channel 4	ppa002333m
Prupe.4G192800	59.5455	3.23998	0.409173	5.47442	4.38958e-08	1.19904e-05	Prupe.4G192800.1	PF13833	PTHR23050,PTHR23050:SF170					AT5G54490.1	PBP1	pinoid-binding protein 1	ppa013314m
Prupe.4G194200	128.577	4.82308	0.715367	5.34423	9.08045e-08	2.06288e-05	Prupe.4G194200.1	PF01397,PF03936	PTHR31225,PTHR31225:SF15		4.2.3.119		GO:0016829,GO:0010333,GO:0008152,GO:0000287	AT5G23960.1	ATTPS21,TPS21	terpene synthase 21	NA
Prupe.4G194900	306.83	2.83195	0.52918	3.46186	0.000536449	0.026189	Prupe.4G194900.1	PF11883,PF08276,PF00954,PF01453,PF07714	PTHR27002,PTHR27002:SF9	KOG1187	2.7.11.1		GO:0004674,GO:0048544,GO:0006468,GO:0004672	AT4G27290.1		S-locus lectin protein kinase family protein	ppa001824m
Prupe.4G197700	63.7939	-3.67398	0.629314	-4.24904	2.14693e-05	0.00175933	Prupe.4G197700.1		PTHR35318,PTHR35318:SF2					AT5G54585.1			ppa013389m
Prupe.4G225400	10.444	-5.12323	1.24154	-3.32107	0.000896722	0.0394919	Prupe.4G225400.1										NA
Prupe.4G228100	78.4886	2.6746	0.424545	3.94447	7.99776e-05	0.00538073	Prupe.4G228100.1	PF14368	PTHR33122,PTHR33122:SF4					AT5G55410.1		Bifunctional inhibitor/lipid-transfer protein/seed storage 2S albumin superfamily protein
Prupe.4G239700	12.3978	6.00681	1.13304	4.41894	9.91881e-06	0.000936573	Prupe.4G239700.1	PF01095	PTHR31321,PTHR31321:SF31		3.1.1.11	K01051	GO:0042545,GO:0030599,GO:0005618	AT5G55590.1	QRT1	Pectin lyase-like superfamily protein
Prupe.4G247800	10.321	5.52411	1.0906	4.14826	3.35013e-05	0.00252029	Prupe.4G247800.1	PF00249	PTHR10641,PTHR10641:SF640			K09422		AT3G08500.1	AtMYB83,MYB83	myb domain protein 83
Prupe.4G251500	54.2005	7.39973	1.37516	4.6538	3.25873e-06	0.000387417	Prupe.4G251500.1	PF06592	PTHR34267,PTHR34267:SF1					AT1G01170.1		Protein of unknown function (DUF1138)	ppa017751m
Prupe.4G256900	304.277	2.97367	0.382578	5.15888	2.48429e-07	4.63778e-05	Prupe.4G256900.1	PF05773	PTHR24067,PTHR24067:SF121	KOG0421	6.3.2.19	K06688	GO:0005515	AT3G20060.1	UBC19	ubiquitin-conjugating enzyme19	ppa012200m
Prupe.4G257500	4053.18	4.55205	0.491051	7.23357	4.70449e-13	7.19631e-10	Prupe.4G257500.1	PF02704	PTHR23201,PTHR23201:SF8					AT1G74670.1		Gibberellin-regulated family protein
Prupe.4G259800	493.486	-2.79686	0.509228	-3.52859	0.000417781	0.0213022	Prupe.4G259800.1	PF00487	PTHR11351,PTHR11351:SF2	KOG1600		K00507	GO:0006629	AT3G15850.1	ADS3,FAD5,FADB,JB67	fatty acid desaturase 5	ppa018402m
Prupe.4G267000	66.1644	2.89098	0.451773	4.18567	2.84323e-05	0.002214	Prupe.4G267000.1	PF00168	PTHR31208,PTHR31208:SF3				GO:0005515	AT5G12300.1		Calcium-dependent lipid-binding (CaLB domain) family protein	ppa005495m
Prupe.4G277700	95.1539	4.584	0.576728	6.21437	5.15305e-10	2.23088e-07	Prupe.4G277700.1	PF01490	PTHR22950,PTHR22950:SF295	KOG1303				AT5G09220.1	AAP2	amino acid permease 2	ppa023539m
Prupe.4G280800	42.3039	-2.99323	0.521193	-3.82436	0.000131112	0.00819719	Prupe.4G280800.1	PF14144	PTHR22952,PTHR22952:SF130				GO:0043565,GO:0006351	AT3G14880.2			ppa024940m
Prupe.4G282000	440.648	3.32029	0.558137	4.15721	3.22155e-05	0.00245474	Prupe.4G282000.1	PF01425	PTHR11895,PTHR11895:SF67		3.5.1.99		GO:0016884	AT5G64440.1	AtFAAH,FAAH	fatty acid amide hydrolase	ppa021579m
Prupe.4G285600	107.743	-2.35145	0.347317	-3.89112	9.97844e-05	0.00654158	Prupe.4G285600.1	PF08263,PF13855,PF00069	PTHR27001,PTHR27001:SF114	KOG1187	2.7.11.1,2.7.10.1		GO:0005515,GO:0006468,GO:0005524,GO:0004672	AT5G63710.1		Leucine-rich repeat protein kinase family protein	ppa003444m
Prupe.5G001800	103.64	3.02317	0.437096	4.62867	3.68015e-06	0.000422205	Prupe.5G001800.1	PF13704	PTHR21461,PTHR21461:SF12	KOG4735				AT2G33570.1		Domain of unknown function (DUF23)	ppa025548m
Prupe.5G004900	542.567	4.04837	0.663886	4.5917	4.39644e-06	0.000475675	Prupe.5G004900.1	PF01370	PTHR10366,PTHR10366:SF461	KOG1502	1.2.1.44		GO:0050662,GO:0003824	AT2G33590.1		NAD(P)-binding Rossmann-fold superfamily protein	ppa008758m
Prupe.5G005000	52.6629	3.7145	0.748307	3.62752	0.000286154	0.0157832	Prupe.5G005000.1	PF01370	PTHR10366,PTHR10366:SF461	KOG1502			GO:0050662,GO:0003824	AT2G33590.1		NAD(P)-binding Rossmann-fold superfamily protein	ppa008751m
Prupe.5G008000	534.949	2.49219	0.372607	4.00473	6.20875e-05	0.00434329	Prupe.5G008000.1	PF02672,PF00044,PF02800	PTHR10836,PTHR10836:SF39	KOG0657	1.2.1.12,1.2.1.13	K05298	GO:0055114,GO:0016620	AT1G42970.1	GAPB	glyceraldehyde-3-phosphate dehydrogenase B subunit	ppa005598m
Prupe.5G014900	150.476	8.67633	1.59067	4.82584	1.39415e-06	0.000193871	Prupe.5G014900.1	PF02798,PF00043	PTHR11260,PTHR11260:SF263	KOG0867	2.5.1.18	K00799	GO:0005515	AT3G62760.1	ATGSTF13	Glutathione S-transferase family protein	ppa011249m
Prupe.5G015300	1824.29	2.85548	0.470084	3.94712	7.90973e-05	0.00533791	Prupe.5G015300.1	PF03283	PTHR21562,PTHR21562:SF4				GO:0016787	AT4G19420.1		Pectinacetylesterase family protein	ppa006668m
Prupe.5G016800	141.032	6.13349	0.942135	5.44878	5.07165e-08	1.32238e-05	Prupe.5G016800.1	PF07714	PTHR27001,PTHR27001:SF14	KOG1187	2.7.11.1		GO:0006468,GO:0004672	AT1G61590.1		Protein kinase superfamily protein	ppa024820m
Prupe.5G022800	130.451	3.18078	0.667408	3.26754	0.00108486	0.0460113	Prupe.5G022800.1	PF01370	PTHR10366,PTHR10366:SF397		1.23.1.4,1.23.1.1		GO:0050662,GO:0003824	AT1G32100.1	ATPRR1,PRR1	pinoresinol reductase 1	ppa017446m
Prupe.5G026900	307.909	4.5058	0.914027	3.83556	0.000125281	0.00794078	Prupe.5G026900.1	PF05699	PTHR23272				GO:0046983	AT1G18560.1		BED zinc finger ;hAT family dimerisation domain	ppb020052m
Prupe.5G034800	350.293	7.3021	1.16915	5.39031	7.03349e-08	1.73531e-05	Prupe.5G034800.1				3.6.4.13						NA
Prupe.5G034900	868.24	5.51791	1.13833	3.9689	7.22054e-05	0.00496034	Prupe.5G034900.1										NA
Prupe.5G035100	545.74	5.5619	0.690757	6.6042	3.99665e-11	2.62009e-08	Prupe.5G035100.1		PTHR33563					AT1G55200.1		Protein kinase protein with adenine nucleotide alpha hydrolases-like domain
Prupe.5G040300	28.0608	3.1608	0.557805	3.87376	0.000107171	0.00692687	Prupe.5G040300.1	PF07534	PTHR14241,PTHR14241:SF11					AT1G32520.1
Prupe.5G073500	91.7701	8.61243	1.29491	5.87873	4.13427e-09	1.41568e-06	Prupe.5G073500.1	PF14547	PTHR31731,PTHR31731:SF8					AT1G12100.1		Bifunctional inhibitor/lipid-transfer protein/seed storage 2S albumin superfamily protein	NA
Prupe.5G083900	22.1593	7.85208	1.82991	3.74449	0.000180758	0.0108858	Prupe.5G083900.1	PF07690	PTHR23500,PTHR23500:SF144	KOG0254			GO:0055085,GO:0016021	AT1G11260.1	ATSTP1,STP1	sugar transporter 1	ppa025510m
Prupe.5G089100	1629.51	3.68003	0.674726	3.97203	7.12629e-05	0.00492508	Prupe.5G089100.1	PF05199,PF00732	PTHR11552,PTHR11552:SF141				GO:0055114,GO:0016614,GO:0050660	AT1G12570.1		Glucose-methanol-choline (GMC) oxidoreductase family protein	ppa003422m
Prupe.5G090900	5.41245	41.3745	2.07994	19.4114	6.18589e-84	1.41935e-79	Prupe.5G090900.1	PF07690	PTHR23500,PTHR23500:SF144	KOG0254			GO:0055085,GO:0016021	AT1G11260.1	ATSTP1,STP1	sugar transporter 1	ppa016373m
Prupe.5G095000	54.3396	-8.37096	1.16854	-6.30782	2.82987e-10	1.35273e-07	Prupe.5G095000.1										NA
Prupe.5G099500	403.744	4.22336	0.713217	4.51946	6.19969e-06	0.00063223	Prupe.5G099500.1	PF03953,PF00091	PTHR11588,PTHR11588:SF124		2.4.2.1	K07375	GO:0003924,GO:0007017,GO:0005874	AT5G12250.1	TUB6	beta-6 tubulin	ppa005765m
Prupe.5G104500	145.349	2.81353	0.335771	5.4011	6.62338e-08	1.66095e-05	Prupe.5G104500.1	PF00300	PTHR23029,PTHR23029:SF26	KOG0235	5.4.2.11			AT3G05170.1		Phosphoglycerate mutase family protein
Prupe.5G104900	27.2689	-2.38197	0.375366	-3.68166	0.000231718	0.013193	Prupe.5G104900.1	PF12680	PTHR33698,PTHR33698:SF1					AT5G41470.1		Nuclear transport factor 2 (NTF2) family protein
Prupe.5G111100	104.637	6.82218	1.12861	5.15874	2.48615e-07	4.63778e-05	Prupe.5G111100.1	PF03018	PTHR21495,PTHR21495:SF49					AT1G64160.1		Disease resistance-responsive (dirigent-like protein) family protein	ppa011846m
Prupe.5G111300	198.232	4.04534	0.745287	4.08613	4.38635e-05	0.00319507	Prupe.5G111300.1	PF03018	PTHR21495,PTHR21495:SF70					AT4G23690.1		Disease resistance-responsive (dirigent-like protein) family protein	ppa012062m
Prupe.5G118600	422.853	8.9129	1.61582	4.89715	9.72346e-07	0.000144873	Prupe.5G118600.1	PF00234	PTHR33076					AT5G59310.1	LTP4	lipid transfer protein 4	ppa023181m
Prupe.5G119200	1426.3	8.73162	1.57519	4.90836	9.18393e-07	0.000137729	Prupe.5G119200.1	PF14368	PTHR33076,PTHR33076:SF9					AT3G51600.1	LTP5	lipid transfer protein 5	ppa023247m
Prupe.5G119400	449.571	9.98762	1.95302	4.6019	4.18647e-06	0.00046182	Prupe.5G119400.1	PF00234	PTHR33076,PTHR33076:SF9					AT4G33355.2		Bifunctional inhibitor/lipid-transfer protein/seed storage 2S albumin superfamily protein	ppa017350m
Prupe.5G124400	45.2626	-2.63958	0.492715	-3.32765	0.000875809	0.0388693	Prupe.5G124400.1		PTHR10460,PTHR10460:SF10					AT3G49290.1	ABIL2	ABL interactor-like protein 2
Prupe.5G130900	66.5684	2.99881	0.409053	4.88643	1.02679e-06	0.000151998	Prupe.5G130900.1	PF00657	PTHR22835,PTHR22835:SF153		3.1.1.3		GO:0016788	AT5G41890.1		GDSL-like Lipase/Acylhydrolase superfamily protein	ppa021506m
Prupe.5G131300	279.13	3.80401	0.773883	3.6233	0.000290864	0.015953	Prupe.5G131300.1	PF00759	PTHR22298,PTHR22298:SF32		3.2.1.4		GO:0005975,GO:0004553	AT1G02800.1	ATCEL2,CEL2	cellulase 2	ppa004653m
Prupe.5G131500	61.7497	2.62352	0.391483	4.14711	3.36695e-05	0.00252466	Prupe.5G131500.1		PTHR31071,PTHR31071:SF10					AT1G64690.1	BLT	branchless trichome	ppa022759m
Prupe.5G131900	27.7185	5.38303	1.225	3.57798	0.000346258	0.0183062	Prupe.5G131900.1	PF02365	PTHR31989,PTHR31989:SF39				GO:0006355,GO:0003677	AT2G46770.1	ANAC043,EMB2301,NST1	NAC (No Apical Meristem) domain transcriptional regulator superfamily protein	ppa006801m
Prupe.5G133600	72.0593	-6.35581	1.55088	-3.4534	0.000553564	0.0266946	Prupe.5G133600.1	PF02225,PF05922,PF00082	PTHR10795,PTHR10795:SF418		3.4.14.10		GO:0006508,GO:0004252	AT4G10550.1		Subtilase family protein	ppa022363m
Prupe.5G141200	24.9919	3.73645	0.70673	3.87198	0.000107954	0.00695788	Prupe.5G141200.1	PF00847	PTHR31190				GO:0006355,GO:0003700	AT5G61890.1		Integrase-type DNA-binding superfamily protein
Prupe.5G143500	389.024	2.41584	0.427109	3.31493	0.000916662	0.0402157	Prupe.5G143500.1	PF00450	PTHR11802,PTHR11802:SF82	KOG1282	3.4.16.6	K16297	GO:0006508,GO:0004185	AT1G28110.2	SCPL45	serine carboxypeptidase-like 45	ppa005457m
Prupe.5G143800	106.851	-3.12017	0.447797	-4.73467	2.19415e-06	0.00028605	Prupe.5G143800.1	PF00153	PTHR24089,PTHR24089:SF395			K15102		AT3G48850.1	PHT3;2	phosphate transporter 3;2
Prupe.5G144200	177.531	-2.47343	0.379159	-3.88605	0.000101887	0.00665232	Prupe.5G144200.1	PF00153	PTHR24089,PTHR24089:SF395			K15102		AT3G48850.1	PHT3;2	phosphate transporter 3;2	ppa007918m
Prupe.5G146500	97.2714	8.98633	1.18709	6.72763	1.72449e-11	1.41316e-08	Prupe.5G146500.1	PF03083	PTHR10791,PTHR10791:SF22	KOG1623		K15382	GO:0016021	AT5G50790.1		Nodulin MtN3 family protein	ppa009422m
Prupe.5G161300	980.257	3.08616	0.471233	4.42703	9.55398e-06	0.00090961	Prupe.5G161300.1	PF00544	PTHR31683,PTHR31683:SF28		4.2.2.2	K01728		AT5G63180.1		Pectin lyase-like superfamily protein	ppa006392m
Prupe.5G162100	349.592	2.58969	0.437675	3.63212	0.000281105	0.0155796	Prupe.5G162100.1	PF14577,PF14576	PTHR33232					AT3G01680.1			ppa023699m
Prupe.5G163000	250.779	9.67694	1.2481	6.95214	3.59796e-12	3.58936e-09	Prupe.5G163000.1	PF09118,PF07250	PTHR32208,PTHR32208:SF25		1.1.3.9			AT1G14430.1		glyoxal oxidase-related protein	ppa004880m
Prupe.5G164700	28.4326	2.95772	0.555825	3.52219	0.000428001	0.021631	Prupe.5G164700.1	PF05910	PTHR31972,PTHR31972:SF12					AT5G48270.1		Plant protein of unknown function (DUF868)	ppa026898m
Prupe.5G165400	22.0943	5.003	0.848073	4.72012	2.35708e-06	0.000298564	Prupe.5G165400.1		PTHR34665					AT4G24700.1			ppa024800m
Prupe.5G169700	948.257	2.39267	0.349286	3.98719	6.68597e-05	0.00464878	Prupe.5G169700.1	PF00560,PF08263,PF00069,PF13855	PTHR27000,PTHR27000:SF2	KOG1187	2.7.11.1		GO:0005515,GO:0006468,GO:0005524,GO:0004672	AT5G56040.2		Leucine-rich receptor-like protein kinase family protein	ppa018789m
Prupe.5G179700	499.1	7.12532	0.960212	6.37913	1.78094e-10	9.28721e-08	Prupe.5G179700.1	PF00171	PTHR11699,PTHR11699:SF187		1.2.1.8		GO:0055114,GO:0016491,GO:0008152	AT1G74920.1	ALDH10A8	aldehyde dehydrogenase 10A8	NA
Prupe.5G183500	31.9875	4.72825	0.788358	4.72913	2.25489e-06	0.000292308	Prupe.5G183500.1	PF00249	PTHR10641,PTHR10641:SF649	KOG0048		K09422		AT1G18960.1		myb-like HTH transcriptional regulator family protein
Prupe.5G188600	10.6775	8.87924	2.13267	3.69455	0.00022028	0.0126675	Prupe.5G188600.1										NA
Prupe.5G191300	60.454	11.1057	2.70103	3.74143	0.000182976	0.0109619	Prupe.5G191300.1	PF00067	PTHR24298,PTHR24298:SF0	KOG0156		K09754	GO:0055114,GO:0020037,GO:0016705,GO:0005506	AT2G40890.1	CYP98A3	cytochrome P450, family 98, subfamily A, polypeptide 3	ppa016144m
Prupe.5G196100	28.0188	6.43465	1.118	4.86105	1.16766e-06	0.000168502	Prupe.5G196100.1	PF00249	PTHR10641,PTHR10641:SF626	KOG0048		K09422		AT5G15310.1	ATMIXTA,ATMYB16,MYB16	myb domain protein 16
Prupe.5G198800	58.1479	4.12437	0.650515	4.80292	1.56368e-06	0.000211051	Prupe.5G198800.1		PTHR33133,PTHR33133:SF3					AT5G61340.1
Prupe.5G199300	49.308	5.01787	1.02042	3.93748	8.23431e-05	0.00550834	Prupe.5G199300.1	PF05701	PTHR32054,PTHR32054:SF17					AT2G26570.1		Plant protein of unknown function (DUF827)
Prupe.5G203300	375.08	3.35905	0.642044	3.67428	0.000238519	0.0134799	Prupe.5G203300.1	PF00201	PTHR11926,PTHR11926:SF162		2.4.1.324		GO:0016758,GO:0008152	AT3G02100.1		UDP-Glycosyltransferase superfamily protein	ppa022508m
Prupe.5G204900	63.0467	8.16792	1.22134	5.86889	4.38713e-09	1.43804e-06	Prupe.5G204900.1	PF01794,PF08414,PF08022,PF08030	PTHR11972,PTHR11972:SF76	KOG0039	1.6.3.1	K13447	GO:0055114,GO:0050664,GO:0004601,GO:0016491	AT1G64060.1	ATRBOH F,ATRBOHF,RBOH F,RBOHAP108,RBOHF	respiratory burst oxidase protein F
Prupe.5G207900	102.943	4.4789	0.724837	4.79956	1.59012e-06	0.000213365	Prupe.5G207900.1	PF04833	PTHR31673,PTHR31673:SF2				GO:0031225,GO:0016049,GO:0010215	AT5G15630.1	COBL4,IRX6	COBRA-like extracellular glycosyl-phosphatidyl inositol-anchored protein family
Prupe.5G214100	21.4389	4.78946	1.07084	3.53878	0.000401986	0.0206807	Prupe.5G214100.1	PF13499	PTHR10891,PTHR10891:SF638	KOG0027		K13448		AT1G18530.1		EF hand calcium-binding protein family	ppa022918m
Prupe.5G220400	17.6986	5.26433	0.961042	4.43719	9.11396e-06	0.000874979	Prupe.5G220400.1	PF14368	PTHR33044,PTHR33044:SF5					AT1G73890.1		Bifunctional inhibitor/lipid-transfer protein/seed storage 2S albumin superfamily protein	ppa025857m
Prupe.5G221000	34.1003	5.57148	1.05263	4.34293	1.40597e-05	0.00125039	Prupe.5G221000.1	PF00643,PF06203	PTHR31874,PTHR31874:SF5				GO:0008270,GO:0005622,GO:0005515	AT1G68520.1		B-box type zinc finger protein with CCT domain	ppa017267m
Prupe.5G223000	21.651	3.40167	0.671469	3.57673	0.000347915	0.0183515	Prupe.5G223000.1		PTHR31722,PTHR31722:SF7					AT3G18300.1			ppa023982m
Prupe.5G228700	14.1124	6.13172	1.06824	4.8039	1.55604e-06	0.000211051	Prupe.5G228700.1	PF03492	PTHR31009,PTHR31009:SF13		2.1.1.50		GO:0008168	AT1G15125.1		S-adenosyl-L-methionine-dependent methyltransferases superfamily protein	NA
Prupe.5G230400	864.84	2.7256	0.362465	4.76075	1.92878e-06	0.000254345	Prupe.5G230400.1	PF00232	PTHR10353,PTHR10353:SF28		3.2.1.21	K05350	GO:0005975,GO:0004553	AT3G18080.1	BGLU44	B-S glucosidase 44	ppa004380m
Prupe.5G237900	328.967	4.043	0.594658	5.11723	3.10058e-07	5.64626e-05	Prupe.5G237900.1	PF00149	PTHR10161,PTHR10161:SF14	KOG2679	3.1.3.2,1.11.1.7	K14379	GO:0016787	AT3G17790.1	ATACP5,ATPAP17,PAP17	purple acid phosphatase 17	ppa008418m
Prupe.5G241800	165.033	4.14925	0.747073	4.21546	2.49272e-05	0.00199287	Prupe.5G241800.1	PF03407	PTHR24015,PTHR24015:SF419					AT4G19970.1			ppa006741m
Prupe.6G010800	31.6677	3.31075	0.517115	4.46854	7.87539e-06	0.000771267	Prupe.6G010800.1		PTHR33306,PTHR33306:SF6					AT5G19875.1			ppa013575m
Prupe.6G016200	217.979	3.27904	0.484231	4.7065	2.52e-06	0.000313067	Prupe.6G016200.1	PF00125	PTHR11426	KOG1745		K11253	GO:0003677,GO:0000786	AT1G09200.1		Histone superfamily protein	ppa013165m
Prupe.6G018700	323.43	6.37586	0.808535	6.64889	2.95319e-11	2.05336e-08	Prupe.6G018700.1	PF01477,PF00305	PTHR11771,PTHR11771:SF42		1.13.11.12	K00454	GO:0005515,GO:0055114,GO:0046872,GO:0016702	AT3G45140.1	ATLOX2,LOX2	lipoxygenase 2	ppa000968m
Prupe.6G020900	44.9951	2.59328	0.360063	4.42501	9.644e-06	0.000914386	Prupe.6G020900.1	PF01453,PF00069	PTHR27002,PTHR27002:SF64	KOG1187	2.7.11.1		GO:0006468,GO:0005524,GO:0004672	AT5G60900.1	RLK1	receptor-like protein kinase 1	NA
Prupe.6G021100	395.593	3.45864	0.487083	5.04769	4.47181e-07	7.65714e-05	Prupe.6G021100.1	PF00125	PTHR11426	KOG1745		K11253	GO:0003677,GO:0000786	AT1G09200.1		Histone superfamily protein	NA
Prupe.6G021700	339.875	3.20397	0.420964	5.23553	1.64509e-07	3.3111e-05	Prupe.6G021700.1	PF00125	PTHR11426	KOG1745		K11253	GO:0003677,GO:0000786	AT1G09200.1		Histone superfamily protein	ppa013174m
Prupe.6G023500	100.979	2.60288	0.410254	3.90704	9.34338e-05	0.00616046	Prupe.6G023500.1		PTHR33659								NA
Prupe.6G026800	47.0981	2.88553	0.569498	3.31086	0.000930104	0.04065	Prupe.6G026800.1	PF03151	PTHR11132,PTHR11132:SF38	KOG1441				AT5G55950.1		Nucleotide/sugar transporter family protein	ppa018324m
Prupe.6G027000	468.695	7.88719	1.21076	5.6883	1.28309e-08	3.75583e-06	Prupe.6G027000.1	PF00005,PF01061	PTHR19241,PTHR19241:SF155	KOG0061			GO:0016887,GO:0005524,GO:0016020	AT3G13220.1	ABCG26,WBC27	ABC-2 type transporter family protein	ppa014606m
Prupe.6G029000	397.513	4.05403	0.559355	5.45991	4.76366e-08	1.25635e-05	Prupe.6G029000.1	PF08263,PF00069,PF13855	PTHR27000,PTHR27000:SF186	KOG1187	2.7.11.1		GO:0006468,GO:0005524,GO:0004672,GO:0005515	AT5G56040.2		Leucine-rich receptor-like protein kinase family protein	ppa000573m
Prupe.6G032800	20.2696	6.67529	1.03834	5.46573	4.61006e-08	1.22997e-05	Prupe.6G032800.1	PF00249	PTHR10641,PTHR10641:SF653			K09422		AT5G56110.1	AtMYB103,ATMYB80,MS188,MYB103	myb domain protein 103	ppa021719m
Prupe.6G042800	6.83838	5.68125	1.01625	4.60641	4.09674e-06	0.00045631	Prupe.6G042800.1		PTHR34042					AT2G30395.1	ATOFP17,OFP17	ovate family protein 17	ppa020412m
Prupe.6G045400	8.1535	6.64663	1.33128	4.24149	2.22036e-05	0.0018066	Prupe.6G045400.1										NA
Prupe.6G054100	74.1211	4.41928	0.625167	5.46939	4.51598e-08	1.21905e-05	Prupe.6G054100.1	PF02705	PTHR30540,PTHR30540:SF12			K03549	GO:0071805,GO:0016020,GO:0015079	AT2G30070.1	ATKT1,ATKT1P,ATKUP1,KT1,KUP1	potassium transporter 1	ppa025447m
Prupe.6G058300	47.3546	2.66052	0.450127	3.68901	0.000225127	0.0128816	Prupe.6G058300.1	PF00909	PTHR11730,PTHR11730:SF36	KOG0682		K03320	GO:0016020,GO:0015696,GO:0008519,GO:0072488	AT1G64780.1	AMT1;2,ATAMT1;2	ammonium transporter 1;2	ppa005341m
Prupe.6G059000	85.4645	2.35243	0.31487	4.29519	1.74545e-05	0.00149438	Prupe.6G059000.1	PF00201	PTHR11926,PTHR11926:SF242	KOG1192			GO:0016758,GO:0008152	AT2G29730.1	UGT71D1	UDP-glucosyl transferase 71D1
Prupe.6G060300	217.903	3.0237	0.386825	5.23157	1.68077e-07	3.35349e-05	Prupe.6G060300.1	PF11493	PTHR36370					AT3G47070.1			ppa013971m
Prupe.6G061300	212.158	3.45979	0.707579	3.47634	0.0005083	0.0250816	Prupe.6G061300.1	PF07731,PF07732,PF00394	PTHR11709,PTHR11709:SF103		1.10.3.2	K05909	GO:0055114,GO:0016491,GO:0005507	AT2G38080.1	ATLMCO4,IRX12,LAC4,LMCO4	Laccase/Diphenol oxidase family protein	ppa022440m
Prupe.6G063400	75.287	5.20463	1.16442	3.61092	0.000305117	0.0164875	Prupe.6G063400.1	PF03151	PTHR11132,PTHR11132:SF104	KOG1441				AT3G11320.1		Nucleotide-sugar transporter family protein	ppa022815m
Prupe.6G072200	7.39773	3.42204	0.717046	3.3778	0.000730679	0.0333309	Prupe.6G072200.1	PF08137	PTHR33102,PTHR33102:SF3					AT5G59510.1	DVL18,RTFL5	ROTUNDIFOLIA like 5	ppa025015m
Prupe.6G098700	36.0031	8.48797	1.48498	5.04248	4.59544e-07	7.81054e-05	Prupe.6G098700.1										NA
Prupe.6G103500	84.6212	6.8381	1.14386	5.10386	3.32794e-07	5.91935e-05	Prupe.6G103500.1	PF03151	PTHR11132,PTHR11132:SF115	KOG1441		K15285		AT2G28315.1		Nucleotide/sugar transporter family protein	ppa008177m
Prupe.6G110300	48.2151	4.22133	0.634082	5.0803	3.76839e-07	6.60044e-05	Prupe.6G110300.1	PF06955,PF00722	PTHR31062,PTHR31062:SF18		2.4.1.207	K08235	GO:0048046,GO:0016762,GO:0006073,GO:0005618,GO:0005975,GO:0004553	AT2G36870.1	XTH32	xyloglucan endotransglucosylase/hydrolase 32	ppa007943m
Prupe.6G114100	182.544	2.44697	0.418967	3.45367	0.000553009	0.0266946	Prupe.6G114100.1	PF03168	PTHR31852,PTHR31852:SF5					AT5G22870.1		Late embryogenesis abundant (LEA) hydroxyproline-rich glycoprotein family	ppa011745m
Prupe.6G121000	95.7633	2.70251	0.437432	3.89205	9.94012e-05	0.00653513	Prupe.6G121000.1	PF04949	PTHR21470,PTHR21470:SF4					AT2G27740.1		Family of unknown function (DUF662)	ppa012383m
Prupe.6G177700	26.3245	5.04801	1.19332	3.39222	0.000693292	0.0321844	Prupe.6G177700.1	PF07731,PF00394,PF07732	PTHR11709,PTHR11709:SF116		1.10.3.2	K05909	GO:0055114,GO:0016491,GO:0005507	AT5G03260.1	LAC11	laccase 11	ppa003572m
Prupe.6G188600	7.83251	5.05007	1.0944	3.70073	0.00021498	0.012425	Prupe.6G188600.1							AT2G22320.1			NA
Prupe.6G196100	10.0087	4.86874	1.08657	3.56052	0.000370119	0.0193008	Prupe.6G196100.1							AT1G26290.1
Prupe.6G199500	6.04539	3.5526	0.709213	3.59921	0.000319191	0.0170719	Prupe.6G199500.1	PF00931	PTHR23155,PTHR23155:SF592			K13457	GO:0043531	AT3G07040.1	RPM1,RPS3	NB-ARC domain-containing disease resistance protein
Prupe.6G202600	19.4801	5.45932	0.920407	4.84494	1.26651e-06	0.000179382	Prupe.6G202600.1	PF00282	PTHR11999,PTHR11999:SF96		4.1.1.25,2.6.1.57	K01592	GO:0030170,GO:0019752,GO:0016831	AT2G20340.1		Pyridoxal phosphate (PLP)-dependent transferases superfamily protein	ppa018719m
Prupe.6G208100	20.3079	6.07893	1.50571	3.37312	0.000743228	0.033769	Prupe.6G208100.1	PF00107,PF08240	PTHR11695,PTHR11695:SF497	KOG0023	1.1.1.195	K00083	GO:0055114,GO:0016491,GO:0008270	AT4G39330.1	ATCAD9,CAD9	cinnamyl alcohol dehydrogenase 9	ppa021536m
Prupe.6G211600	9.77671	4.32673	0.984706	3.3784	0.000729095	0.0333249	Prupe.6G211600.1	PF00201	PTHR11926,PTHR11926:SF331	KOG1192		K13691	GO:0016758,GO:0008152	AT2G43820.1	ATSAGT1,GT,SAGT1,SGT1,UGT74F2	UDP-glucosyltransferase 74F2
Prupe.6G217200	67.9167	2.94608	0.590805	3.29395	0.0009879	0.0428956	Prupe.6G217200.1		PTHR33696,PTHR33696:SF2								ppa012448m
Prupe.6G223600	571.775	3.02339	0.378411	5.34708	8.93858e-08	2.05754e-05	Prupe.6G223600.1	PF00651,PF03000	PTHR32370,PTHR32370:SF14				GO:0005515	AT5G67385.1		Phototropic-responsive NPH3 family protein	ppa002888m
Prupe.6G225200	6.00021	4.21983	0.962064	3.34679	0.000817531	0.0368532	Prupe.6G225200.1	PF13414	PTHR22904,PTHR22904:SF381					AT5G43120.1		ARM-repeat/Tetratricopeptide repeat (TPR)-like protein	ppa014731m
Prupe.6G238300	65.0878	5.29597	0.924168	4.64848	3.34392e-06	0.000393839	Prupe.6G238300.1	PF02469	PTHR32077,PTHR32077:SF7					AT5G03170.1	ATFLA11,FLA11	FASCICLIN-like arabinogalactan-protein 11	ppa023999m
Prupe.6G248100	144.901	-3.43359	0.38008	-6.40283	1.52519e-10	8.33227e-08	Prupe.6G248100.1	PF08263,PF13855,PF07714	PTHR27000,PTHR27000:SF114	KOG1187	2.7.11.1		GO:0005515,GO:0006468,GO:0004672	AT3G47570.1		Leucine-rich repeat protein kinase family protein
Prupe.6G248400	71.803	-3.34375	0.332805	-7.04243	1.88921e-12	1.97036e-09	Prupe.6G248400.1	PF08263,PF07714	PTHR27000,PTHR27000:SF114	KOG1187	2.7.11.1		GO:0006468,GO:0004672	AT3G47570.1		Leucine-rich repeat protein kinase family protein
Prupe.6G249600	1021.6	3.56162	0.736133	3.47984	0.000501722	0.0248104	Prupe.6G249600.1	PF00892	PTHR31218,PTHR31218:SF29				GO:0016021,GO:0016020,GO:0022857	AT2G37460.1		nodulin MtN21 /EamA-like transporter family protein	ppa007333m
Prupe.6G257300	2073.46	2.41334	0.266357	5.30618	1.11944e-07	2.42317e-05	Prupe.6G257300.1	PF13419	PTHR12725,PTHR12725:SF72	KOG3109	3.1.3.74			AT5G02230.2		Haloacid dehalogenase-like hydrolase (HAD) superfamily protein	ppa008834m
Prupe.6G259000	36.0069	2.81807	0.468363	3.88175	0.000103708	0.00674104	Prupe.6G259000.1	PF00314	PTHR31048,PTHR31048:SF21					AT5G02140.1		Pathogenesis-related thaumatin superfamily protein	ppa018008m
Prupe.6G264000	310.781	3.18223	0.516027	4.22891	2.34821e-05	0.00189052	Prupe.6G264000.1	PF09118,PF07250	PTHR32208,PTHR32208:SF8		1.1.3.9			AT3G53950.1		glyoxal oxidase-related protein	ppa003992m
Prupe.6G267900	275.794	3.17086	0.414294	5.23988	1.60677e-07	3.26261e-05	Prupe.6G267900.1	PF00316	PTHR11556,PTHR11556:SF16		3.1.3.11	K03841	GO:0042578,GO:0042132,GO:0005975	AT3G54050.1	HCEF1	high cyclic electron flow 1
Prupe.6G270700	48.1485	4.72599	0.636662	5.85238	4.84594e-09	1.54431e-06	Prupe.6G270700.1	PF00083	PTHR11662,PTHR11662:SF235	KOG2532	3.6.3.27		GO:0055085,GO:0022857,GO:0016021	AT2G38060.1	PHT4;2	phosphate transporter 4;2
Prupe.6G271500	163.749	4.1975	0.904432	3.53537	0.000407202	0.0208555	Prupe.6G271500.1	PF07732,PF07731,PF00394	PTHR11709,PTHR11709:SF93		1.10.3.2	K05909	GO:0005507,GO:0055114,GO:0016491	AT2G38080.1	ATLMCO4,IRX12,LAC4,LMCO4	Laccase/Diphenol oxidase family protein	ppa003646m
Prupe.6G274100	56.0354	5.14621	0.406998	10.1873	2.25996e-24	1.26937e-20	Prupe.6G274100.1	PF03140	PTHR31549,PTHR31549:SF12					AT3G50180.1		Plant protein of unknown function (DUF247)	ppa018788m
Prupe.6G275100	58.2693	-3.9861	0.478834	-6.23619	4.48362e-10	2.05753e-07	Prupe.6G275100.1	PF00560,PF08263,PF13855,PF00069	PTHR27000,PTHR27000:SF114	KOG1187	2.7.11.1		GO:0005515,GO:0006468,GO:0005524,GO:0004672	AT3G47570.1		Leucine-rich repeat protein kinase family protein
Prupe.6G279700	38.1884	5.7338	1.00139	4.72722	2.2761e-06	0.0002934	Prupe.6G279700.1	PF14416,PF13839	PTHR32285,PTHR32285:SF7					AT5G01360.1	TBL3	Plant protein of unknown function (DUF828)	NA
Prupe.6G284100	34.113	4.05513	0.857608	3.56239	0.000367492	0.0192514	Prupe.6G284100.1	PF14416,PF13839	PTHR32285,PTHR32285:SF11					AT2G38320.1	TBL34	TRICHOME BIREFRINGENCE-LIKE 34	ppa005920m
Prupe.6G284600	195.042	2.14168	0.325083	3.51196	0.000444816	0.0224315	Prupe.6G284600.1	PF08263,PF13855,PF00069	PTHR27008,PTHR27008:SF3	KOG1187	2.7.11.1		GO:0005515,GO:0006468,GO:0005524,GO:0004672	AT3G51740.1	IMK2	inflorescence meristem receptor-like kinase 2
Prupe.6G288400	18.985	3.34555	0.471931	4.9701	6.6917e-07	0.000106626	Prupe.6G288400.1										NA
Prupe.6G296700	97.7581	3.75407	0.65457	4.20745	2.5827e-05	0.00204345	Prupe.6G296700.1	PF01991	PTHR12317,PTHR12317:SF18	KOG1664		K02150	GO:0046961,GO:0033178,GO:0015991,GO:0016747	AT3G08560.1	VHA-E2	vacuolar H+-ATPase subunit E isoform 2
Prupe.6G299200	20.5953	8.91474	1.91023	4.14335	3.42265e-05	0.00255493	Prupe.6G299200.1	PF03168	PTHR31852,PTHR31852:SF43					AT3G54200.1		Late embryogenesis abundant (LEA) hydroxyproline-rich glycoprotein family	ppa024255m
Prupe.6G302700	441.541	2.06323	0.315153	3.3737	0.000741654	0.0337644	Prupe.6G302700.1	PF07883	PTHR31238,PTHR31238:SF39					AT1G09560.1	GLP5	germin-like protein 5	ppa011263m
Prupe.6G303000	627.935	4.46391	0.794984	4.3572	1.31736e-05	0.00119473	Prupe.6G303000.1	PF00854	PTHR11654,PTHR11654:SF110	KOG1237		K14638	GO:0016020,GO:0006810,GO:0005215	AT1G69850.1	ATNRT1:2,NRT1:2,NTL1	nitrate transporter 1:2	ppa018162m
Prupe.6G303100	1638.22	2.70909	0.229087	7.46043	8.62376e-14	1.52209e-10	Prupe.6G303100.1	PF03283	PTHR21562,PTHR21562:SF5				GO:0016787	AT3G05910.1		Pectinacetylesterase family protein	NA
Prupe.6G322000	237.588	2.68853	0.403432	4.18541	2.8465e-05	0.002214	Prupe.6G322000.1	PF00125,PF16211	PTHR23430	KOG1756		K11251	GO:0003677	AT5G27670.1	HTA7	histone H2A 7	ppa012864m
Prupe.6G330300	220.095	2.4051	0.336425	4.17657	2.95939e-05	0.0022863	Prupe.6G330300.1	PF00657	PTHR22835,PTHR22835:SF208		3.2.1.51		GO:0016788	AT1G54790.1		GDSL-like Lipase/Acylhydrolase superfamily protein	NA
Prupe.6G331700	184.244	7.90498	1.31289	5.25936	1.44554e-07	2.97561e-05	Prupe.6G331700.1	PF05078	PTHR31621					AT3G02430.1		Protein of unknown function (DUF679)	ppa021534m
Prupe.6G332500	3597.73	3.63772	0.560482	4.70617	2.52418e-06	0.000313067	Prupe.6G332500.1	PF01627	PTHR28242,PTHR28242:SF8	KOG4747		K14490	GO:0004871,GO:0000160	AT3G21510.1	AHP1	histidine-containing phosphotransmitter 1	ppa012595m
Prupe.6G348200	38.6309	3.97595	0.6973	4.26781	1.97399e-05	0.00164702	Prupe.6G348200.1	PF03479	PTHR31100,PTHR31100:SF8					AT4G14465.1	AHL20	AT-hook motif nuclear-localized protein 20	ppa018950m
Prupe.6G352600	8.51086	3.57292	0.709414	3.62682	0.000286929	0.015788	Prupe.6G352600.1	PF05899	PTHR33271,PTHR33271:SF3		3.4.23.45			AT3G04300.1		RmlC-like cupins superfamily protein	NA
Prupe.6G354100	8446.57	3.82997	0.601739	4.70299	2.56382e-06	0.000316273	Prupe.6G354100.1	PF00657	PTHR22835,PTHR22835:SF160		3.1.1.3		GO:0016788	AT3G04290.1	ATLTL1,LTL1	Li-tolerant lipase 1	ppb006257m
Prupe.6G355700	799.172	4.79901	0.877367	4.33001	1.49104e-05	0.00131584	Prupe.6G355700.1	PF00249	PTHR10641,PTHR10641:SF526			K09422		AT1G66370.1	AtMYB113,MYB113	myb domain protein 113	ppa010069m
Prupe.6G360900	79.9608	3.4213	0.531201	4.55816	5.16034e-06	0.000540658	Prupe.6G360900.1	PF00786	PTHR23177,PTHR23177:SF23					AT5G16490.1	RIC4	ROP-interactive CRIB motif-containing protein 4	ppa014687m
Prupe.6G365300	321.333	2.80477	0.342799	5.2648	1.40341e-07	2.92738e-05	Prupe.6G365300.1		PTHR34124,PTHR34124:SF2					AT5G16250.1			ppa011894m
Prupe.6G365600	64.0609	5.44269	0.953999	4.65691	3.20986e-06	0.000383596	Prupe.6G365600.1	PF03195	PTHR31301,PTHR31301:SF26					AT1G65620.4	AS2	Lateral organ boundaries (LOB) domain family protein
Prupe.7G000700	320.906	2.14485	0.351713	3.25507	0.00113364	0.0475529	Prupe.7G000700.1	PF05739,PF00804	PTHR19957,PTHR19957:SF91	KOG0810		K08486	GO:0005515,GO:0016020	AT1G08560.1	ATSYP111,KN,SYP111	syntaxin of plants 111	ppa023624m
Prupe.7G006000	61.5572	-8.63644	2.09108	-3.65191	0.000260292	0.0145314	Prupe.7G006000.1	PF00085	PTHR18929,PTHR18929:SF84	KOG2640			GO:0045454	AT3G03860.1	APRL5,ATAPRL5	APR-like 5	ppa009402m
Prupe.7G011300	112.311	4.971	0.854725	4.64594	3.38539e-06	0.000396315	Prupe.7G011300.1	PF03195	PTHR31529,PTHR31529:SF4					AT3G03760.1	LBD20	LOB domain-containing protein 20	ppa024802m
Prupe.7G014900	210.389	4.08143	0.473566	6.50687	7.67332e-11	4.63327e-08	Prupe.7G014900.1	PF01699	PTHR12266,PTHR12266:SF2	KOG2399		K13754	GO:0055085,GO:0016021	AT5G17860.1	CAX7	calcium exchanger 7	ppa003284m
Prupe.7G017900	16.86	4.11733	0.781363	3.9896	6.61847e-05	0.00461583	Prupe.7G017900.1	PF03745	PTHR34796,PTHR34796:SF1					AT2G41120.1			ppa024779m
Prupe.7G066700	7.01886	4.70947	0.971848	3.81692	0.000135127	0.00833464	Prupe.7G066700.1	PF00847	PTHR31241,PTHR31241:SF3				GO:0006355,GO:0003700	AT3G57600.1		Integrase-type DNA-binding superfamily protein	ppa009616m
Prupe.7G071500	58.7252	-2.05702	0.298925	-3.53607	0.000406123	0.0208467	Prupe.7G071500.1	PF00010	PTHR16223,PTHR16223:SF36				GO:0046983	AT2G42280.1		basic helix-loop-helix (bHLH) DNA-binding superfamily protein	ppa019977m
Prupe.7G077000	61.0177	2.36068	0.366951	3.70807	0.000208847	0.0121316	Prupe.7G077000.1		PTHR36355					AT2G42110.1			ppa016021m
Prupe.7G079100	139.969	4.14309	0.678482	4.63253	3.61221e-06	0.000416494	Prupe.7G079100.1	PF00141	PTHR31388,PTHR31388:SF8		1.11.1.7	K00430	GO:0055114,GO:0020037,GO:0006979,GO:0004601	AT5G06720.1	ATPA2,PA2	peroxidase 2	ppa008390m
Prupe.7G081300	7.95425	4.84394	1.12771	3.40863	0.000652898	0.0306355	Prupe.7G081300.1	PF02298	PTHR33021,PTHR33021:SF68				GO:0009055	AT5G26330.1		Cupredoxin superfamily protein	NA
Prupe.7G082800	21.0973	3.8474	0.779024	3.65508	0.0002571	0.0143882	Prupe.7G082800.1							AT2G41940.1	ZFP8	zinc finger protein 8
Prupe.7G084900	604.437	10.5229	1.32534	7.18525	6.70835e-13	9.62019e-10	Prupe.7G084900.1	PF03015,PF07993	PTHR11011	KOG1221	1.2.1.50,1.2.1.42	K13356	GO:0080019	AT3G11980.1	FAR2,MS2	Jojoba acyl CoA reductase-related male sterility protein	ppa026306m
Prupe.7G097600	1448.52	2.55986	0.333907	4.67153	2.98963e-06	0.000361037	Prupe.7G097600.1	PF00026	PTHR13683,PTHR13683:SF340	KOG1339	3.4.23.12		GO:0006508,GO:0004190	AT3G52500.1		Eukaryotic aspartyl protease family protein	ppa005104m
Prupe.7G100700	9.40947	6.87116	1.39365	4.2128	2.52219e-05	0.00200558	Prupe.7G100700.1	PF14416,PF13839	PTHR32285,PTHR32285:SF53					AT3G11570.1	TBL8	TRICHOME BIREFRINGENCE-LIKE 8	NA
Prupe.7G112300	13.4554	6.28861	1.02917	5.13871	2.76634e-07	5.11884e-05	Prupe.7G112300.1	PF07883	PTHR31238,PTHR31238:SF48					AT3G10080.1		RmlC-like cupins superfamily protein	ppa011144m
Prupe.7G121500	56.7188	-4.68285	0.634331	-5.80588	6.40269e-09	1.98527e-06	Prupe.7G121500.1	PF02987	PTHR23241,PTHR23241:SF11	KOG4744				AT2G36640.1	ATECP63,ECP63	embryonic cell protein 63	ppa004780m
Prupe.7G121600	23.9182	6.33694	0.859967	6.20598	5.43566e-10	2.30965e-07	Prupe.7G121600.1	PF03016	PTHR11062,PTHR11062:SF66	KOG1021	2.4.2.41			AT5G03795.1		Exostosin family protein
Prupe.7G122100	13.5823	4.73286	0.998498	3.73847	0.000185141	0.0110054	Prupe.7G122100.1		PTHR31342,PTHR31342:SF10					AT2G36650.1			ppa025389m
Prupe.7G124300	217.862	-4.68487	1.11571	-3.30271	0.000957568	0.0416915	Prupe.7G124300.1	PF00201	PTHR11926,PTHR11926:SF248	KOG1192	2.4.1.203	K13496	GO:0016758,GO:0008152	AT2G36750.1	UGT73C1	UDP-glucosyl transferase 73C1	ppa004825m
Prupe.7G137000	348.355	2.34359	0.389139	3.45273	0.000554949	0.0266946	Prupe.7G137000.1	PF01734	PTHR32176	KOG0513	3.1.1.26		GO:0006629	AT2G26560.1	PLA IIA,PLA2A,PLP2	phospholipase A 2A	ppa007009m
Prupe.7G139800	246.345	2.50271	0.36368	4.13195	3.59691e-05	0.00267091	Prupe.7G139800.1	PF00931,PF05659	PTHR23155,PTHR23155:SF543	KOG4658			GO:0043531	AT5G66900.1		Disease resistance protein (CC-NBS-LRR class) family	ppa001530m
Prupe.7G140600	6.36615	7.23153	1.80045	3.4611	0.000537972	0.0262076	Prupe.7G140600.1	PF07731,PF00394,PF07732	PTHR11709,PTHR11709:SF113		1.10.3.3		GO:0055114,GO:0016491,GO:0005507	AT4G37160.1	sks15	SKU5 similar 15
Prupe.7G147900	328.219	-2.31968	0.391809	-3.36817	0.000756689	0.0343127	Prupe.7G147900.1	PF04193	PTHR16201,PTHR16201:SF43	KOG2913				AT4G36850.1		PQ-loop repeat family protein / transmembrane family protein	ppa007096m
Prupe.7G153300	258.331	2.72906	0.500574	3.45416	0.000552018	0.0266946	Prupe.7G153300.1	PF01925	PTHR14255,PTHR14255:SF11				GO:0016021	AT2G25737.1		Sulfite exporter TauE/SafE family protein	ppa004997m
Prupe.7G156100	73.5527	3.85532	0.648185	4.40511	1.05732e-05	0.000986192	Prupe.7G156100.1	PF00249	PTHR24078,PTHR24078:SF177					AT1G75250.1	ATRL6,RL6,RSM3	RAD-like 6	ppa019533m
Prupe.7G158900	335.072	2.34719	0.270549	4.97947	6.37587e-07	0.000102304	Prupe.7G158900.1	PF00004,PF14363	PTHR23070,PTHR23070:SF24				GO:0005524	AT3G50930.1	BCS1	cytochrome BC1 synthesis	ppa004657m
Prupe.7G161900	12.9418	3.58024	0.683731	3.77376	0.000160805	0.00976106	Prupe.7G161900.1	PF00141	PTHR31388,PTHR31388:SF3		1.11.1.7	K00430	GO:0055114,GO:0020037,GO:0006979,GO:0004601	AT5G66390.1		Peroxidase superfamily protein	ppa008349m
Prupe.7G162900	358.404	2.01459	0.308565	3.2881	0.00100867	0.0435854	Prupe.7G162900.1	PF00067	PTHR24286,PTHR24286:SF79	KOG0157	1.14.13.112	K12637	GO:0055114,GO:0020037,GO:0016705,GO:0005506	AT4G36380.1	ROT3	Cytochrome P450 superfamily protein	ppa004768m
Prupe.7G168100	278.693	2.63664	0.355637	4.602	4.18456e-06	0.00046182	Prupe.7G168100.1		PTHR28039,PTHR28039:SF2					AT5G66230.1		Chalcone-flavanone isomerase family protein	ppa007215m
Prupe.7G178100	48.0544	4.05535	0.739734	4.13033	3.6224e-05	0.00268116	Prupe.7G178100.1	PF03087	PTHR33070,PTHR33070:SF18					AT4G35690.1		Arabidopsis protein of unknown function (DUF241)
Prupe.7G180800	177.41	2.08709	0.30861	3.52253	0.000427447	0.021631	Prupe.7G180800.1	PF02984,PF00134	PTHR10177,PTHR10177:SF250	KOG0653		K05868	GO:0005634	AT1G20610.1	CYCB2;3	Cyclin B2;3	ppa016114m
Prupe.7G193000	159.842	3.41726	0.58218	4.15208	3.29466e-05	0.00248728	Prupe.7G193000.1	PF01794,PF08022,PF08414,PF08030	PTHR11972,PTHR11972:SF44		1.6.3.1	K13447	GO:0055114,GO:0016491,GO:0050664,GO:0004601	AT1G19230.1		Riboflavin synthase-like superfamily protein	ppa001114m
Prupe.7G195500	99.748	3.37721	0.558844	4.2538	2.10173e-05	0.00172846	Prupe.7G195500.1	PF00504	PTHR21649,PTHR21649:SF5			K08908	GO:0016020,GO:0009765	AT1G19150.1	LHCA2*1,LHCA6	photosystem I light harvesting complex gene 6	ppa010035m
Prupe.7G197100	3190.6	2.10788	0.336411	3.29323	0.000990437	0.0428956	Prupe.7G197100.1	PF02225,PF05922,PF00082	PTHR10795,PTHR10795:SF434		3.4.21.25		GO:0006508,GO:0004252	AT2G05920.1		Subtilase family protein	ppa001798m
Prupe.7G200100	312.694	3.88684	0.523812	5.51122	3.56364e-08	9.97166e-06	Prupe.7G200100.1	PF07883	PTHR31238,PTHR31238:SF21					AT5G20630.1	ATGER3,GER3,GLP3,GLP3A,GLP3B	germin 3	ppa011460m
Prupe.7G200200	81.1691	3.76779	0.54148	5.11153	3.19558e-07	5.72832e-05	Prupe.7G200200.1	PF07883	PTHR31238,PTHR31238:SF21					AT5G20630.1	ATGER3,GER3,GLP3,GLP3A,GLP3B	germin 3	ppa011385m
Prupe.7G200300	319.874	3.94037	0.552174	5.32508	1.00909e-07	2.2051e-05	Prupe.7G200300.1	PF07883	PTHR31238,PTHR31238:SF21					AT5G20630.1	ATGER3,GER3,GLP3,GLP3A,GLP3B	germin 3	ppa011467m
Prupe.7G221700	870.694	2.50939	0.218418	6.91053	4.82838e-12	4.43149e-09	Prupe.7G221700.1	PF10604	PTHR33789,PTHR33789:SF3					AT2G25770.1		Polyketide cyclase/dehydrase and lipid transport superfamily protein
Prupe.7G228500	44.1625	3.44133	0.521354	4.68267	2.83167e-06	0.00034377	Prupe.7G228500.1										NA
Prupe.7G234200	162.371	4.03692	0.636924	4.76811	1.85963e-06	0.000248077	Prupe.7G234200.1	PF02458	PTHR31642,PTHR31642:SF50		2.3.1.188		GO:0016747	AT1G03390.1		HXXXD-type acyl-transferase family protein
Prupe.7G234300	34.9876	2.98885	0.584484	3.40274	0.000667127	0.0311123	Prupe.7G234300.1		PTHR37252,PTHR37252:SF1					AT5G25540.1	CID6	CTC-interacting domain 6	NA
Prupe.7G235000	165.881	2.55952	0.439592	3.54766	0.000388669	0.0200856	Prupe.7G235000.1	PF12734	PTHR35470,PTHR35470:SF2								NA
Prupe.7G239300	108.909	-2.61438	0.371188	-4.34924	1.36611e-05	0.00122923	Prupe.7G239300.1	PF14432,PF01535,PF13041	PTHR24015,PTHR24015:SF527					AT1G08070.1	OTP82	Tetratricopeptide repeat (TPR)-like superfamily protein	ppa022872m
Prupe.7G241800	925.896	3.34044	0.670253	3.49187	0.000479645	0.0239249	Prupe.7G241800.1	PF02469	PTHR32077,PTHR32077:SF6					AT2G20520.1	FLA6	FASCICLIN-like arabinogalactan 6	ppa022313m
Prupe.7G243800	65.4533	4.42225	0.859209	3.98302	6.80442e-05	0.00471684	Prupe.7G243800.1	PF13091,PF00168,PF00614,PF12357	PTHR18896,PTHR18896:SF11		3.1.4.4	K01115	GO:0005515,GO:0003824	AT1G52570.1	PLDALPHA2	phospholipase D alpha 2	ppa001528m
Prupe.7G248300	69.6832	3.05737	0.468381	4.39251	1.12047e-05	0.00103666	Prupe.7G248300.1										NA
Prupe.7G248900	11890	3.21416	0.516137	4.28988	1.78771e-05	0.00152487	Prupe.7G248900.1	PF14547	PTHR31731,PTHR31731:SF1					AT3G22142.1		Bifunctional inhibitor/lipid-transfer protein/seed storage 2S albumin superfamily protein	NA
Prupe.7G249600	19.6377	6.86307	1.76076	3.32985	0.000868941	0.0387143	Prupe.7G249600.1	PF03016	PTHR11062,PTHR11062:SF61	KOG1021	2.4.2.41	K18789		AT5G20260.1		Exostosin family protein	NA
Prupe.7G264200	40.7992	4.12883	0.642352	4.87089	1.11097e-06	0.000162365	Prupe.7G264200.1	PF00450	PTHR11802,PTHR11802:SF87		3.4.16.6	K16297	GO:0006508,GO:0004185	AT4G30610.1	BRS1,SCPL24	alpha/beta-Hydrolases superfamily protein	ppa019210m
Prupe.7G270900	15.1067	4.13868	0.723139	4.34035	1.42256e-05	0.00126026	Prupe.7G270900.1	PF00483	PTHR22572,PTHR22572:SF98	KOG1322	2.7.7.27	K00975	GO:0016779,GO:0009058	AT1G05610.1	APS2	ADP-glucose pyrophosphorylase small subunit 2	ppa019426m
Prupe.8G002000	114.523	9.40581	1.40131	5.99853	1.99114e-09	7.36884e-07	Prupe.8G002000.1	PF13334,PF01762	PTHR11214,PTHR11214:SF125	KOG2288	2.4.1.134		GO:0016020,GO:0008378,GO:0006486	AT1G33430.1		Galactosyltransferase family protein
Prupe.8G005900	14.2876	3.89324	0.829678	3.48719	0.000488132	0.0242428	Prupe.8G005900.1	PF00759	PTHR22298,PTHR22298:SF54		3.2.1.4		GO:0005975,GO:0004553	AT1G71380.1	ATCEL3,ATGH9B3,CEL3	cellulase 3	ppa004719m
Prupe.8G016900	386.197	2.15452	0.313864	3.67841	0.00023469	0.0132962	Prupe.8G016900.1	PF13098	PTHR10438,PTHR10438:SF290	KOG0910	1.8.1.8	K03671	GO:0045454,GO:0015035,GO:0006662	AT4G03520.1	ATHM2	Thioredoxin superfamily protein	ppa012199m
Prupe.8G017500	211.9	8.56763	2.15862	3.50578	0.000455278	0.0228585	Prupe.8G017500.1	PF03083	PTHR10791,PTHR10791:SF44					AT1G21460.1		Nodulin MtN3 family protein
Prupe.8G022400	317.985	4.52163	0.599564	5.87364	4.26318e-09	1.41766e-06	Prupe.8G022400.1	PF12698,PF00005	PTHR19241,PTHR19241:SF286	KOG0061	3.6.3.29		GO:0016887,GO:0005524	AT5G06530.2		ABC-2 type transporter family protein	ppa021401m
Prupe.8G027500	3.03556	6.53037	1.7061	3.24154	0.00118888	0.0494181	Prupe.8G027500.1		PTHR27000,PTHR27000:SF208		2.7.11.1			AT1G17250.1	AtRLP3,RLP3	receptor like protein 3	NA
Prupe.8G043600	41.9227	5.06208	0.88831	4.57282	4.81212e-06	0.000513554	Prupe.8G043600.1	PF11443	PTHR31373					AT5G13210.1		Uncharacterised conserved protein UCP015417, vWA	ppa023504m
Prupe.8G044700	244.962	6.75261	0.9685	5.93972	2.85516e-09	9.92601e-07	Prupe.8G044700.1	PF03007,PF06974	PTHR31650,PTHR31650:SF7				GO:0045017,GO:0004144	AT5G53390.1		O-acyltransferase (WSD1-like) family protein	ppa016286m
Prupe.8G044900	41.9054	6.4441	1.16143	4.68742	2.76677e-06	0.000337678	Prupe.8G044900.1	PF00278,PF02784	PTHR11482,PTHR11482:SF6	KOG0622	4.1.1.17	K01581	GO:0003824	AT5G11880.1		Pyridoxal-dependent decarboxylase family protein
Prupe.8G048200	15.6575	6.27827	1.2358	4.27114	1.94478e-05	0.00163454	Prupe.8G048200.1	PF00278,PF02784	PTHR11482,PTHR11482:SF6	KOG0622	4.1.1.17	K01581	GO:0003824	AT5G11880.1		Pyridoxal-dependent decarboxylase family protein	ppa007821m
Prupe.8G089500	410.609	2.8895	0.336016	5.62325	1.87397e-08	5.37478e-06	Prupe.8G089500.1	PF02140,PF01301	PTHR23421,PTHR23421:SF71		3.2.1.23		GO:0030246,GO:0005975,GO:0004553	AT4G36360.1	BGAL3	beta-galactosidase 3	ppa001363m
Prupe.8G092000	340.42	3.51733	0.714203	3.52467	0.00042401	0.0215241	Prupe.8G092000.1	PF03765,PF00650	PTHR23324,PTHR23324:SF55	KOG1471				AT2G21540.1	ATSFH3,SFH3	SEC14-like 3
Prupe.8G092800	183.838	2.89348	0.560298	3.37942	0.000726384	0.0332672	Prupe.8G092800.1	PF03492	PTHR31009,PTHR31009:SF6		2.1.1.274,2.1.1.273		GO:0008168	AT5G38020.1		S-adenosyl-L-methionine-dependent methyltransferases superfamily protein	ppa025683m
Prupe.8G096300	416.854	4.02574	0.610109	4.95934	7.07322e-07	0.000111928	Prupe.8G096300.1	PF00249	PTHR24078,PTHR24078:SF177					AT4G39250.1	ATRL1,RL1,RSM2	RAD-like 1	ppa014060m
Prupe.8G098800	209.354	4.06136	0.929625	3.29312	0.000990834	0.0428956	Prupe.8G098800.1	PF10950	PTHR33731,PTHR33731:SF1
Prupe.8G101500	3535.34	2.84967	0.530348	3.48764	0.000487299	0.0242428	Prupe.8G101500.1	PF07690	PTHR23500,PTHR23500:SF109	KOG0254			GO:0055085,GO:0016021	AT3G18830.1	ATPLT5,ATPMT5,PMT5	polyol/monosaccharide transporter 5	ppa007633m
Prupe.8G102700	69.4341	5.24502	1.25555	3.38101	0.000722196	0.0331416	Prupe.8G102700.1	PF14368	PTHR33122,PTHR33122:SF5					AT5G48490.1		Bifunctional inhibitor/lipid-transfer protein/seed storage 2S albumin superfamily protein	ppa021237m
Prupe.8G107600	30.83	3.14441	0.585167	3.66461	0.000247715	0.0139652	Prupe.8G107600.1	PF03107,PF07649	PTHR13871,PTHR13871:SF51				GO:0055114,GO:0047134	AT2G16050.1		Cysteine/Histidine-rich C1 domain family protein	ppa010933m
Prupe.8G108500	25.8991	-5.14296	0.840202	-4.93091	8.18473e-07	0.00012437	Prupe.8G108500.1	PF13676,PF00931	PTHR11017,PTHR11017:SF169	KOG4658			GO:0007165,GO:0005515,GO:0043531	AT5G36930.2		Disease resistance protein (TIR-NBS-LRR class) family
Prupe.8G120400	115.664	-4.73595	0.940999	-3.97019	7.1814e-05	0.00494826	Prupe.8G120400.1	PF13676,PF00931	PTHR11017,PTHR11017:SF155				GO:0007165,GO:0005515,GO:0043531	AT5G36930.2		Disease resistance protein (TIR-NBS-LRR class) family
Prupe.8G130400	29.0331	3.33865	0.652084	3.58642	0.000335243	0.0177648	Prupe.8G130400.1	PF00201	PTHR11926,PTHR11926:SF190	KOG1192	2.4.1.91		GO:0016758,GO:0008152	AT4G34131.1	UGT73B3	UDP-glucosyl transferase 73B3	ppa005572m
Prupe.8G131500	370.444	2.64272	0.372348	4.41179	1.02519e-05	0.000960123	Prupe.8G131500.1		PTHR27000,PTHR27000:SF43					AT1G49750.1		Leucine-rich repeat (LRR) family protein	ppa004109m
Prupe.8G136300	472.559	8.3341	2.14331	3.42186	0.000621941	0.0294844	Prupe.8G136300.1	PF04450	PTHR33321					AT2G15220.1		Plant basic secretory protein (BSP) family protein	ppa024467m
Prupe.8G139000	703.181	3.84198	0.546998	5.1956	2.04063e-07	3.98952e-05	Prupe.8G139000.1		PTHR37209					AT4G37450.1	AGP18,ATAGP18	arabinogalactan protein 18	NA
Prupe.8G143900	118.864	3.06341	0.432881	4.76669	1.8728e-06	0.000248389	Prupe.8G143900.1	PF14310,PF00933,PF01915	PTHR30620,PTHR30620:SF31		3.2.1.55,3.2.1.37	K15920	GO:0005975,GO:0004553	AT3G19620.1		Glycosyl hydrolase family protein	ppa015037m
Prupe.8G145600	120.137	6.90345	1.00923	5.84947	4.9315e-09	1.55004e-06	Prupe.8G145600.1	PF02018,PF00331	PTHR31490,PTHR31490:SF18		3.2.1.8		GO:0016798,GO:0005975,GO:0004553	AT4G33840.1		Glycosyl hydrolase family 10 protein	ppa024827m
Prupe.8G145800	46.0861	3.24443	0.621607	3.61068	0.000305391	0.0164875	Prupe.8G145800.1										NA
Prupe.8G159300	43.2485	3.49065	0.590018	4.22131	2.4289e-05	0.00194864	Prupe.8G159300.1	PF04833	PTHR31673,PTHR31673:SF9				GO:0031225,GO:0016049,GO:0010215	AT5G60920.1	COB	COBRA-like extracellular glycosyl-phosphatidyl inositol-anchored protein family	ppa021920m
Prupe.8G159600	75.1529	9.59875	1.42206	6.0467	1.47841e-09	5.65368e-07	Prupe.8G159600.1	PF00195	PTHR11877,PTHR11877:SF25					AT4G34850.1	LAP5	Chalcone and stilbene synthase family protein	ppa006852m
Prupe.8G161600	512.68	2.35427	0.417456	3.24411	0.00117819	0.0490628	Prupe.8G161600.1	PF01425	PTHR11895,PTHR11895:SF97	KOG1211		K01426	GO:0016884	AT4G34880.1		Amidase family protein	ppa004262m
Prupe.8G162900	78.7233	5.55939	1.06952	4.26301	2.01695e-05	0.00167677	Prupe.8G162900.1	PF00514	PTHR23315,PTHR23315:SF60				GO:0005515	AT4G34940.1	ARO1	armadillo repeat only 1	ppa020975m
Prupe.8G166800	65.7051	6.53175	1.16437	4.75085	2.02565e-06	0.000265592	Prupe.8G166800.1	PF00010,PF14215	PTHR31945,PTHR31945:SF11				GO:0046983	AT2G16910.1	AMS	basic helix-loop-helix (bHLH) DNA-binding superfamily protein
Prupe.8G166900	71.3727	7.34242	1.25901	5.03762	4.71344e-07	7.89416e-05	Prupe.8G166900.1	PF00010,PF14215	PTHR31945,PTHR31945:SF11	KOG1319			GO:0046983	AT2G16910.1	AMS	basic helix-loop-helix (bHLH) DNA-binding superfamily protein
Prupe.8G181100	215.339	4.78059	0.580947	6.50764	7.63429e-11	4.63327e-08	Prupe.8G181100.1	PF08246,PF00112	PTHR12411,PTHR12411:SF353	KOG1543	3.4.22.6	K16290	GO:0008234,GO:0006508	AT4G35350.1	XCP1	xylem cysteine peptidase 1	ppa007891m
Prupe.8G183600	147.891	5.11111	0.920283	4.46722	7.92435e-06	0.000771267	Prupe.8G183600.1	PF01370	PTHR10366,PTHR10366:SF307	KOG1502			GO:0050662,GO:0003824	AT4G35420.1	DRL1	dihydroflavonol 4-reductase-like1	ppa008548m
Prupe.8G192600	154.678	2.62301	0.49805	3.25873	0.00111913	0.0470299	Prupe.8G192600.1	PF04526	PTHR23130,PTHR23130:SF95					AT3G25290.1		Auxin-responsive family protein	ppa021935m
Prupe.8G193700	5.54456	-5.17549	1.11549	-3.7432	0.000181695	0.0109136	Prupe.8G193700.1	PF02893	PTHR31969,PTHR31969:SF9					AT4G01600.1		GRAM domain family protein
Prupe.8G200900	357.334	9.14523	1.38612	5.87629	4.19552e-09	1.41568e-06	Prupe.8G200900.1	PF06955,PF00722	PTHR31062,PTHR31062:SF43		2.4.1.207	K08235	GO:0048046,GO:0016762,GO:0006073,GO:0005618,GO:0005975,GO:0004553	AT4G13090.1	XTH2	xyloglucan endotransglucosylase/hydrolase 2	ppa027154m
Prupe.8G201000	59.0841	8.03595	1.42509	4.9372	7.92505e-07	0.00012204	Prupe.8G201000.1	PF06955,PF00722	PTHR31062,PTHR31062:SF43		2.4.1.207,3.2.1.151	K08235	GO:0048046,GO:0016762,GO:0006073,GO:0005618,GO:0005975,GO:0004553	AT4G13090.1	XTH2	xyloglucan endotransglucosylase/hydrolase 2	ppa019741m
Prupe.8G213800	268.003	4.57982	0.767151	4.66638	3.06558e-06	0.000368271	Prupe.8G213800.1	PF14510,PF08370,PF00005,PF01061	PTHR19241,PTHR19241:SF219				GO:0016887,GO:0005524,GO:0016020	AT1G15520.1	ABCG40,ATABCG40,ATPDR12,PDR12	pleiotropic drug resistance 12	ppa000265m
Prupe.8G215300	222.191	3.80214	0.435925	6.42805	1.29254e-10	7.41434e-08	Prupe.8G215300.1	PF08263,PF13855,PF00069	PTHR27000,PTHR27000:SF217	KOG1187	2.7.11.1		GO:0005515,GO:0006468,GO:0005524,GO:0004672	AT4G28650.1		Leucine-rich repeat transmembrane protein kinase family protein	ppa000726m
Prupe.8G216700	78.177	3.64485	0.494689	5.3465	8.96728e-08	2.05754e-05	Prupe.8G216700.1	PF03767	PTHR31284,PTHR31284:SF15		3.1.3.2		GO:0003993	AT1G04040.1		HAD superfamily, subfamily IIIB acid phosphatase	ppa010275m
Prupe.8G240400	45.1374	8.00281	1.52518	4.59147	4.40137e-06	0.000475675	Prupe.8G240400.1	PF02298	PTHR33021,PTHR33021:SF68				GO:0009055	AT5G26330.1		Cupredoxin superfamily protein
Prupe.8G241000	427.419	3.47651	0.407627	6.07544	1.23651e-09	4.89166e-07	Prupe.8G241000.1	PF01370	PTHR10366,PTHR10366:SF278				GO:0050662,GO:0003824	AT3G63140.1	CSP41A	chloroplast stem-loop binding protein of 41 kDa	ppa006606m
Prupe.8G241700	27.8786	4.23475	0.832484	3.88566	0.000102053	0.00665232	Prupe.8G241700.1		PTHR33356,PTHR33356:SF2					AT4G02830.2			ppa020090m
Prupe.8G243700	791.939	9.57698	1.42677	6.01146	1.83858e-09	6.91578e-07	Prupe.8G243700.1		PTHR34377					AT3G63095.1		Tetratricopeptide repeat (TPR)-like superfamily protein	ppa021373m
Prupe.8G250000	448.542	3.10449	0.389311	5.40566	6.45704e-08	1.64619e-05	Prupe.8G250000.1	PF00125,PF16211	PTHR23430	KOG1756		K11251	GO:0003677	AT1G54690.1	G-H2AX,GAMMA-H2AX,H2AXB,HTA3	gamma histone variant H2AX	ppa013079m
Prupe.8G254800	100.8	2.80986	0.414881	4.36237	1.2866e-05	0.00117147	Prupe.8G254800.1	PF00651,PF03000	PTHR32370,PTHR32370:SF30				GO:0005515	AT1G03010.1		Phototropic-responsive NPH3 family protein	ppa002803m
Prupe.8G258000	19.734	7.58373	1.23447	5.33323	9.6482e-08	2.12864e-05	Prupe.8G258000.1	PF05498	PTHR33136,PTHR33136:SF5					AT4G15800.1	RALFL33	ralf-like 33
Prupe.8G270800	40.8202	4.65809	0.682849	5.3571	8.45679e-08	2.05754e-05	Prupe.8G270800.1	PF14310,PF00933,PF01915	PTHR30620,PTHR30620:SF4		3.2.1.37		GO:0005975,GO:0004553	AT1G02640.1	ATBXL2,BXL2	beta-xylosidase 2	ppa001656m

## Sheet: Table 6
Genes in apricot co-expression module ME2
locusName	Best.hit.arabi.name	arabi.symbol	arabi.defline	arabi.hit
Prupe.1G177500	AT1G10830.1	Z-ISO,Z-ISO1.1,Z-ISO1.2	15-cis-zeta-carotene isomerase	At1g10830
Prupe.8G056000	AT1G34430.1	EMB3003	2-oxoacid dehydrogenases acyltransferase family protein	At1g34430
Prupe.1G309100	AT3G25860.1	LTA2,PLE2	2-oxoacid dehydrogenases acyltransferase family protein	At3g25860
Prupe.8G226000	AT1G06620.1		2-oxoglutarate (2OG) and Fe(II)-dependent oxygenase superfamily protein	At1g06620
Prupe.2G132800	AT2G44800.1		2-oxoglutarate (2OG) and Fe(II)-dependent oxygenase superfamily protein	At2g44800
Prupe.6G006000	AT3G13610.1		2-oxoglutarate (2OG) and Fe(II)-dependent oxygenase superfamily protein	At3g13610
Prupe.8G114100	AT3G19000.1		2-oxoglutarate (2OG) and Fe(II)-dependent oxygenase superfamily protein	At3g19000
Prupe.4G147600	AT3G45880.1		2-oxoglutarate (2OG) and Fe(II)-dependent oxygenase superfamily protein	At3g45880
Prupe.8G258600	AT4G02485.1		2-oxoglutarate (2OG) and Fe(II)-dependent oxygenase superfamily protein	At4g02485
Prupe.6G224300	AT4G33910.1		2-oxoglutarate (2OG) and Fe(II)-dependent oxygenase superfamily protein	At4g33910
Prupe.8G234700	AT5G19840.1		2-oxoglutarate (2OG) and Fe(II)-dependent oxygenase superfamily protein	At5g19840
Prupe.4G248600	AT5G20400.1		2-oxoglutarate (2OG) and Fe(II)-dependent oxygenase superfamily protein	At5g20400
Prupe.6G364700	AT5G36700.4	ATPGLP1,PGLP1	2-phosphoglycolate phosphatase 1	At5g36700
Prupe.1G017400	AT3G22630.1	PBD1,PRCGB	20S proteasome beta subunit D1	At3g22630
Prupe.3G295500	AT5G40580.2	PBB2	20S proteasome beta subunit PBB2	At5g40580
Prupe.1G573600	AT1G60950.1	ATFD2,FED A	2Fe-2S ferredoxin-like superfamily protein	At1g60950
Prupe.1G467300	AT4G32590.1		2Fe-2S ferredoxin-like superfamily protein	At4g32590
Prupe.5G055000	AT4G33510.1	DHS2	3-deoxy-d-arabino-heptulosonate 7-phosphate synthase	At4g33510
Prupe.1G472100	AT2G26640.1	KCS11	3-ketoacyl-CoA synthase 11	At2g26640
Prupe.4G254800	AT3G60500.1	CER7,G3	3\'-5\'-exoribonuclease family protein	At3g60500
Prupe.1G401700	AT2G26260.1	3BETAHSD/D2,AT3BETAHSD/D2	3beta-hydroxysteroid-dehydrogenase/decarboxylase isoform 2	At2g26260
Prupe.3G281300	AT3G28030.1	UVH3,UVR1	5\'-3\' exonuclease family protein	At3g28030
Prupe.1G206500	AT3G52050.3		5\'-3\' exonuclease family protein	At3g52050
Prupe.6G302900	AT5G26680.2		5\'-3\' exonuclease family protein	At5g26680
Prupe.7G128700	AT5G03420.1		5\'-AMP-activated protein kinase-related	At5g03420
Prupe.2G073700	AT2G38680.1		5\'-nucleotidases;magnesium ion binding	At2g38680
Prupe.2G074100	AT2G38680.1		5\'-nucleotidases;magnesium ion binding	At2g38680
Prupe.7G270800	AT2G44050.1	COS1	6,7-dimethyl-8-ribityllumazine synthase / DMRL synthase / lumazine synthase / riboflavin synthase	At2g44050
Prupe.2G010400	AT1G51200.2		A20/AN1-like zinc finger family protein	At1g51200
Prupe.1G586700	AT2G02480.1	STI	AAA-type ATPase family protein	At2g02480
Prupe.5G160500	AT4G24790.2		AAA-type ATPase family protein	At4g24790
Prupe.3G158200	AT1G66510.2		AAR2 protein family	At1g66510
Prupe.3G059800	AT1G59870.1	ABCG36,ATABCG36,ATPDR8,PDR8,PEN3	ABC-2 and Plant PDR ABC-type transporter family protein	At1g59870
Prupe.6G107900	AT2G28070.1		ABC-2 type transporter family protein	At2g28070
Prupe.7G104700	AT5G03910.1	ATATH12,ATH12	ABC2 homolog 12	At5g03910
Prupe.5G155200	AT2G40090.1	ATATH9,ATH9	ABC2 homolog 9	At2g40090
Prupe.1G486500	AT5G11030.2	ALF4	aberrant lateral root formation 4	At5g11030
Prupe.4G259200	AT5G35360.1	CAC2	acetyl Co-enzyme a carboxylase biotin carboxylase subunit	At5g35360
Prupe.6G270200	AT2G38040.1	CAC3	acetyl Co-enzyme a carboxylase carboxyltransferase alpha subunit	At2g38040
Prupe.3G213500	AT3G21610.1		Acid phosphatase/vanadium-dependent haloperoxidase-related protein	At3g21610
Prupe.7G176000	AT4G35780.1		ACT-like protein tyrosine kinase family protein	At4g35780
Prupe.1G358800	AT4G38470.1		ACT-like protein tyrosine kinase family protein	At4g38470
Prupe.8G024900	AT4G38470.1		ACT-like protein tyrosine kinase family protein	At4g38470
Prupe.2G207000	AT2G36840.1		ACT-like superfamily protein	At2g36840
Prupe.5G137100	AT5G09810.1	ACT7	actin 7	At5g09810
Prupe.4G154200	AT1G18450.1	ARP4,ATARP4	actin-related protein 4	At1g18450
Prupe.2G237600	AT3G12380.1	ARP5,ATARP5	actin-related protein 5	At3g12380
Prupe.2G014900	AT3G60830.1	ARP7,ATARP7	actin-related protein 7	At3g60830
Prupe.4G138100	AT3G12890.1	ASML2	activator of spomin::LUC2	At3g12890
Prupe.6G335300	AT1G54580.1	ACP2	acyl carrier protein 2	At1g54580
Prupe.1G142900	AT1G54630.1	ACP3	acyl carrier protein 3	At1g54630
Prupe.6G005900	AT1G55320.1	AAE18	acyl-activating enzyme 18	At1g55320
Prupe.5G238600	AT1G18335.1		Acyl-CoA N-acyltransferases (NAT) superfamily protein	At1g18335
Prupe.1G258300	AT1G24040.1		Acyl-CoA N-acyltransferases (NAT) superfamily protein	At1g24040
Prupe.3G202800	AT2G04845.1		Acyl-CoA N-acyltransferases (NAT) superfamily protein	At2g04845
Prupe.3G313900	AT2G38130.2	ATMAK3	Acyl-CoA N-acyltransferases (NAT) superfamily protein	At2g38130
Prupe.2G327400	AT5G16800.2		Acyl-CoA N-acyltransferases (NAT) superfamily protein	At5g16800
Prupe.1G499800	AT1G44760.1		Adenine nucleotide alpha hydrolases-like superfamily protein	At1g44760
Prupe.7G087200	AT3G11930.1		Adenine nucleotide alpha hydrolases-like superfamily protein	At3g11930
Prupe.1G118700	AT3G17020.1		Adenine nucleotide alpha hydrolases-like superfamily protein	At3g17020
Prupe.7G232400	AT3G24560.2	RSY3	Adenine nucleotide alpha hydrolases-like superfamily protein	At3g24560
Prupe.7G087300	AT3G58450.2		Adenine nucleotide alpha hydrolases-like superfamily protein	At3g58450
Prupe.2G184000	AT4G01100.1	ADNT1	adenine nucleotide transporter 1	At4g01100
Prupe.2G164800	AT1G01760.1		adenosine deaminases;RNA binding;RNA binding;adenosine deaminases	At1g01760
Prupe.7G252100	AT2G11890.1		adenylate cyclases	At2g11890
Prupe.1G085300	AT5G57410.3		Afadin/alpha-actinin-binding protein	At5g57410
Prupe.1G548000	AT1G71692.1	AGL12,XAL1	AGAMOUS-like 12	At1g71692
Prupe.1G538800	AT3G57230.1	AGL16	AGAMOUS-like 16	At3g57230
Prupe.2G287500	AT5G62165.1	AGL42	AGAMOUS-like 42	At5g62165
Prupe.2G287000	AT2G45650.1	AGL6	AGAMOUS-like 6	At2g45650
Prupe.2G323100	AT1G09320.1		agenet domain-containing protein	At1g09320
Prupe.2G061500	AT1G26540.1		Agenet domain-containing protein	At1g26540
Prupe.2G061600	AT1G26540.1		Agenet domain-containing protein	At1g26540
Prupe.2G269000	AT1G26540.1		Agenet domain-containing protein	At1g26540
Prupe.1G456100	AT2G24390.1		AIG2-like (avirulence induced gene) family protein	At2g24390
Prupe.1G084900	AT5G57390.1	AIL5,CHO1,EMK	AINTEGUMENTA-like 5	At5g57390
Prupe.3G031100	AT1G72330.1	ALAAT2	alanine aminotransferase 2	At1g72330
Prupe.4G258800	AT2G13360.2	AGT,AGT1,SGAT	alanine:glyoxylate aminotransferase	At2g13360
Prupe.8G204800	AT3G07030.1		Alba DNA/RNA-binding protein	At3g07030
Prupe.8G018300	AT1G77120.1	ADH,ADH1,ATADH,ATADH1	alcohol dehydrogenase 1	At1g77120
Prupe.8G018400	AT1G77120.1	ADH,ADH1,ATADH,ATADH1	alcohol dehydrogenase 1	At1g77120
Prupe.8G018600	AT1G77120.1	ADH,ADH1,ATADH,ATADH1	alcohol dehydrogenase 1	At1g77120
Prupe.8G207100	AT1G77120.1	ADH,ADH1,ATADH,ATADH1	alcohol dehydrogenase 1	At1g77120
Prupe.8G207300	AT1G77120.1	ADH,ADH1,ATADH,ATADH1	alcohol dehydrogenase 1	At1g77120
Prupe.2G121200	AT2G44730.1		Alcohol dehydrogenase transcription factor Myb/SANT-like family protein	At2g44730
Prupe.3G071500	AT3G24490.1		Alcohol dehydrogenase transcription factor Myb/SANT-like family protein	At3g24490
Prupe.4G129200	AT1G16350.1		Aldolase-type TIM barrel family protein	At1g16350
Prupe.4G129800	AT1G79500.2	AtkdsA1	Aldolase-type TIM barrel family protein	At1g79500
Prupe.4G029700	AT4G21320.1	HSA32	Aldolase-type TIM barrel family protein	At4g21320
Prupe.3G196200	AT5G48220.1		Aldolase-type TIM barrel family protein	At5g48220
Prupe.3G044000	AT5G20510.1	AL5	alfin-like 5	At5g20510
Prupe.7G203700	AT5G20510.1	AL5	alfin-like 5	At5g20510
Prupe.4G166500	AT1G16900.1		Alg9-like mannosyltransferase family	At1g16900
Prupe.6G043000	AT2G30370.2	CHAL,EPFL6	allergen-related	At2g30370
Prupe.4G042800	AT1G61050.1		alpha 1,4-glycosyltransferase family protein	At1g61050
Prupe.4G219000	AT3G20440.2	BE1,EMB2729	Alpha amylase family protein	At3g20440
Prupe.1G268300	AT1G69830.1	AMY3,ATAMY3	alpha-amylase-like 3	At1g69830
Prupe.4G041000	AT5G08370.1	AGAL2,AtAGAL2	alpha-galactosidase 2	At5g08370
Prupe.6G062600	AT3G46970.1	ATPHS2,PHS2	alpha-glucan phosphorylase 2	At3g46970
Prupe.2G285300	AT2G28100.1	ATFUC1,FUC1	alpha-L-fucosidase 1	At2g28100
Prupe.4G040700	AT1G11090.1		alpha/beta-Hydrolases superfamily protein	At1g11090
Prupe.1G302000	AT1G26120.1	ICME-LIKE1	alpha/beta-Hydrolases superfamily protein	At1g26120
Prupe.2G132100	AT2G44810.1	DAD1	alpha/beta-Hydrolases superfamily protein	At2g44810
Prupe.1G149700	AT3G23600.1		alpha/beta-Hydrolases superfamily protein	At3g23600
Prupe.7G227500	AT3G24420.1		alpha/beta-Hydrolases superfamily protein	At3g24420
Prupe.1G295500	AT3G30380.2		alpha/beta-Hydrolases superfamily protein	At3g30380
Prupe.7G208200	AT3G47560.1		alpha/beta-Hydrolases superfamily protein	At3g47560
Prupe.3G156800	AT4G02340.1		alpha/beta-Hydrolases superfamily protein	At4g02340
Prupe.8G187300	AT4G12830.1		alpha/beta-Hydrolases superfamily protein	At4g12830
Prupe.3G157400	AT5G16120.2		alpha/beta-Hydrolases superfamily protein	At5g16120
Prupe.2G213900	AT5G19290.1		alpha/beta-Hydrolases superfamily protein	At5g19290
Prupe.5G117200	AT5G41850.1		alpha/beta-Hydrolases superfamily protein	At5g41850
Prupe.6G055600	AT2G29990.1	NDA2	alternative NAD(P)H dehydrogenase 2	At2g29990
Prupe.3G169900	AT3G25660.1		Amidase family protein	At3g25660
Prupe.3G052600	AT1G51720.1		Amino acid dehydrogenase family protein	At1g51720
Prupe.1G407900	AT4G33090.1	APM1,ATAPM1	aminopeptidase M1	At4g33090
Prupe.1G457300	AT4G33090.1	APM1,ATAPM1	aminopeptidase M1	At4g33090
Prupe.8G014000	AT2G04865.1		Aminotransferase-like, plant mobile domain family protein	At2g04865
Prupe.3G195600	AT2G04350.2	LACS8	AMP-dependent synthetase and ligase family protein	At2g04350
Prupe.5G118400	AT4G23850.1	LACS4	AMP-dependent synthetase and ligase family protein	At4g23850
Prupe.2G098200	AT5G35930.1		AMP-dependent synthetase and ligase family protein	At5g35930
Prupe.5G180200	AT3G48150.1	APC8,CDC23	anaphase-promoting complex subunit 8	At3g48150
Prupe.6G303800	AT3G05870.1	APC11	anaphase-promoting complex/cyclosome 11	At3g05870
Prupe.1G035400	AT2G04660.1	APC2	anaphase-promoting complex/cyclosome 2	At2g04660
Prupe.6G246900	AT1G07710.1		Ankyrin repeat family protein	At1g07710
Prupe.4G209000	AT1G50900.1		Ankyrin repeat family protein	At1g50900
Prupe.3G205300	AT2G04740.1		ankyrin repeat family protein	At2g04740
Prupe.6G344800	AT3G04710.3		ankyrin repeat family protein	At3g04710
Prupe.7G125700	AT3G09890.1		Ankyrin repeat family protein	At3g09890
Prupe.2G016300	AT3G18670.1		Ankyrin repeat family protein	At3g18670
Prupe.2G080300	AT3G18670.1		Ankyrin repeat family protein	At3g18670
Prupe.5G057700	AT4G10720.1		Ankyrin repeat family protein	At4g10720
Prupe.4G267400	AT5G12320.1		ankyrin repeat family protein	At5g12320
Prupe.1G519100	AT3G17010.1		AP2/B3-like transcriptional factor family protein	At3g17010
Prupe.8G113100	AT3G17010.1		AP2/B3-like transcriptional factor family protein	At3g17010
Prupe.5G157600	AT3G18960.1		AP2/B3-like transcriptional factor family protein	At3g18960
Prupe.1G579400	AT3G18990.1	REM39,VRN1	AP2/B3-like transcriptional factor family protein	At3g18990
Prupe.7G044800	AT3G18990.1	REM39,VRN1	AP2/B3-like transcriptional factor family protein	At3g18990
Prupe.7G143100	AT3G18990.1	REM39,VRN1	AP2/B3-like transcriptional factor family protein	At3g18990
Prupe.7G143500	AT3G18990.1	REM39,VRN1	AP2/B3-like transcriptional factor family protein	At3g18990
Prupe.8G072800	AT3G18990.1	REM39,VRN1	AP2/B3-like transcriptional factor family protein	At3g18990
Prupe.8G113000	AT3G18990.1	REM39,VRN1	AP2/B3-like transcriptional factor family protein	At3g18990
Prupe.8G132600	AT3G18990.1	REM39,VRN1	AP2/B3-like transcriptional factor family protein	At3g18990
Prupe.4G056400	AT2G34040.1		Apoptosis inhibitory protein 5 (API5)	At2g34040
Prupe.2G164700	AT3G61270.1		Arabidopsis thaliana protein of unknown function (DUF821)	At3g61270
Prupe.2G165100	AT3G61270.1		Arabidopsis thaliana protein of unknown function (DUF821)	At3g61270
Prupe.8G139000	AT4G37450.1	AGP18,ATAGP18	arabinogalactan protein 18	At4g37450
Prupe.7G026600	AT1G08680.1	AGD14,ZIGA4	ARF GAP-like zinc finger-containing protein ZIGA4	At1g08680
Prupe.1G216500	AT5G13300.1	AGD3,SFC,VAN3	ARF GTPase-activating protein	At5g13300
Prupe.2G056600	AT2G27040.1	AGO4,OCP11	Argonaute family protein	At2g27040
Prupe.2G056700	AT2G27040.2	AGO4,OCP11	Argonaute family protein	At2g27040
Prupe.3G209300	AT2G32940.1	AGO6	Argonaute family protein	At2g32940
Prupe.7G187900	AT2G17410.1		ARID/BRIGHT DNA-binding domain-containing protein	At2g17410
Prupe.6G336100	AT3G05040.1	HST,HST1	ARM repeat superfamily protein	At3g05040
Prupe.1G109100	AT3G17340.1		ARM repeat superfamily protein	At3g17340
Prupe.1G025500	AT3G22990.1	LFR	ARM repeat superfamily protein	At3g22990
Prupe.3G290300	AT3G27670.1	RST1	ARM repeat superfamily protein	At3g27670
Prupe.3G290500	AT3G27670.1	RST1	ARM repeat superfamily protein	At3g27670
Prupe.1G210000	AT3G51980.1		ARM repeat superfamily protein	At3g51980
Prupe.2G141700	AT3G60740.1	CHO,EMB133,TFC D,TTN1	ARM repeat superfamily protein	At3g60740
Prupe.2G152200	AT4G00231.1	MEE50	ARM repeat superfamily protein	At4g00231
Prupe.3G195100	AT4G12710.1		ARM repeat superfamily protein	At4g12710
Prupe.3G104300	AT4G20060.1	EMB1895	ARM repeat superfamily protein	At4g20060
Prupe.5G137300	AT4G38120.1		ARM repeat superfamily protein	At4g38120
Prupe.6G290800	AT5G01830.1		ARM repeat superfamily protein	At5g01830
Prupe.7G095000	AT5G06350.1		ARM repeat superfamily protein	At5g06350
Prupe.7G004800	AT5G19820.1	emb2734	ARM repeat superfamily protein	At5g19820
Prupe.6G116300	AT5G22820.2		ARM repeat superfamily protein	At5g22820
Prupe.3G059000	AT5G48120.1		ARM repeat superfamily protein	At5g48120
Prupe.1G426500	AT5G43120.1		ARM-repeat/Tetratricopeptide repeat (TPR)-like protein	At5g43120
Prupe.1G210500	AT2G19640.2	ASHR2,SDG39	ASH1-related protein 2	At2g19640
Prupe.6G186800	AT5G10240.1	ASN3	asparagine synthetase 3	At5g10240
Prupe.6G179700	AT2G22250.2	AAT,ATAAT,MEE17	aspartate aminotransferase	At2g22250
Prupe.5G098800	AT1G63470.1		AT hook motif DNA-binding family protein	At1g63470
Prupe.2G282300	AT4G25320.1		AT hook motif DNA-binding family protein	At4g25320
Prupe.4G022600	AT5G52890.2		AT hook motif-containing protein	At5g52890
Prupe.3G269400	AT3G28860.1	ABCB19,ATABCB19,ATMDR1,ATMDR11,ATPGP19,MDR1,MDR11,PGP19	ATP binding cassette subfamily B19	At3g28860
Prupe.6G080500	AT1G12700.1		ATP binding;nucleic acid binding;helicases	At1g12700
Prupe.5G228300	AT5G08680.1		ATP synthase alpha/beta family protein	At5g08680
Prupe.6G104600	AT1G08060.2	MOM,MOM1	ATP-dependent helicase family protein	At1g08060
Prupe.3G056500	AT5G50340.1		ATP-dependent peptidases;nucleotide binding;serine-type endopeptidases;DNA helicases;ATP binding;damaged DNA binding;nucleoside-triphosphatases	At5g50340
Prupe.1G492200	AT1G21690.1	EMB1968,RFC4	ATPase family associated with various cellular activities (AAA)	At1g21690
Prupe.1G194700	AT5G27740.1	EMB161,EMB251,EMB2775,RFC3	ATPase family associated with various cellular activities (AAA)	At5g27740
Prupe.7G211300	AT4G29670.1	ACHT2	atypical CYS HIS rich thioredoxin 2	At4g29670
Prupe.5G004100	AT1G20925.1		Auxin efflux carrier family protein	At1g20925
Prupe.5G004300	AT1G20925.1		Auxin efflux carrier family protein	At1g20925
Prupe.1G324900	AT1G70940.1	ATPIN3,PIN3	Auxin efflux carrier family protein	At1g70940
Prupe.7G031400	AT1G73590.1	ATPIN1,PIN1	Auxin efflux carrier family protein	At1g73590
Prupe.8G018200	AT1G77110.1	PIN6	Auxin efflux carrier family protein	At1g77110
Prupe.1G585200	AT1G59750.4	ARF1	auxin response factor 1	At1g59750
Prupe.2G190400	AT2G46530.1	ARF11	auxin response factor 11	At2g46530
Prupe.6G097700	AT5G60450.1	ARF4	auxin response factor 4	At5g60450
Prupe.5G123400	AT4G23980.1	ARF9	auxin response factor 9	At4g23980
Prupe.3G311800	AT3G26810.1	AFB2	auxin signaling F-box 2	At3g26810
Prupe.1G049200	AT2G33310.3	IAA13	auxin-induced protein 13	At2g33310
Prupe.1G376600	AT1G75310.1	AUL1	auxin-like 1 protein	At1g75310
Prupe.8G248400	AT1G28130.1	GH3.17	Auxin-responsive GH3 family protein	At1g28130
Prupe.1G050900	AT1G04560.1		AWPM-19-like family protein	At1g04560
Prupe.4G073300	AT5G46530.1		AWPM-19-like family protein	At5g46530
Prupe.3G215300	AT5G42570.1		B-cell receptor-associated 31-like	At5g42570
Prupe.8G199900	AT5G48660.1		B-cell receptor-associated protein 31-like	At5g48660
Prupe.6G343300	AT5G28750.1		Bacterial sec-independent translocation protein mttA/Hcf106	At5g28750
Prupe.8G186700	AT5G48380.1	BIR1	BAK1-interacting receptor-like kinase 1	At5g48380
Prupe.1G252600	AT1G10610.1		basic helix-loop-helix (bHLH) DNA-binding superfamily protein	At1g10610
Prupe.4G077100	AT1G29950.2		basic helix-loop-helix (bHLH) DNA-binding superfamily protein	At1g29950
Prupe.1G554600	AT1G35460.1		basic helix-loop-helix (bHLH) DNA-binding superfamily protein	At1g35460
Prupe.1G304900	AT1G68810.1		basic helix-loop-helix (bHLH) DNA-binding superfamily protein	At1g68810
Prupe.6G194400	AT1G72210.1		basic helix-loop-helix (bHLH) DNA-binding superfamily protein	At1g72210
Prupe.6G329600	AT1G72210.1		basic helix-loop-helix (bHLH) DNA-binding superfamily protein	At1g72210
Prupe.7G071500	AT2G42280.1		basic helix-loop-helix (bHLH) DNA-binding superfamily protein	At2g42280
Prupe.8G193900	AT3G07340.1		basic helix-loop-helix (bHLH) DNA-binding superfamily protein	At3g07340
Prupe.7G168500	AT3G19860.1	bHLH121	basic helix-loop-helix (bHLH) DNA-binding superfamily protein	At3g19860
Prupe.8G160700	AT3G19860.2	bHLH121	basic helix-loop-helix (bHLH) DNA-binding superfamily protein	At3g19860
Prupe.4G196600	AT3G20640.1		basic helix-loop-helix (bHLH) DNA-binding superfamily protein	At3g20640
Prupe.5G143200	AT3G26744.1	ATICE1,ICE1,SCRM	basic helix-loop-helix (bHLH) DNA-binding superfamily protein	At3g26744
Prupe.8G232600	AT4G02590.1	UNE12	basic helix-loop-helix (bHLH) DNA-binding superfamily protein	At4g02590
Prupe.1G217700	AT5G50915.2		basic helix-loop-helix (bHLH) DNA-binding superfamily protein	At5g50915
Prupe.1G369400	AT5G42520.1	ATBPC6,BBR/BPC6,BPC6	basic pentacysteine 6	At5g42520
Prupe.5G027000	AT2G35530.1	AtbZIP16,bZIP16	basic region/leucine zipper transcription factor 16	At2g35530
Prupe.7G114400	AT1G19490.1		Basic-leucine zipper (bZIP) transcription factor family protein	At1g19490
Prupe.8G031500	AT5G44080.1		Basic-leucine zipper (bZIP) transcription factor family protein	At5g44080
Prupe.8G235700	AT1G03070.1		Bax inhibitor-1 family protein	At1g03070
Prupe.4G087300	AT5G62100.2	ATBAG2,BAG2	BCL-2-associated athanogene 2	At5g62100
Prupe.4G011000	AT1G12060.1	ATBAG5,BAG5	BCL-2-associated athanogene 5	At1g12060
Prupe.2G181700	AT2G46240.1	ATBAG6,BAG6	BCL-2-associated athanogene 6	At2g46240
Prupe.1G110300	AT3G42170.1		BED zinc finger ;hAT family dimerisation domain	At3g42170
Prupe.8G227800	AT3G58170.1	ATBET11,ATBS14A,BET11,BS14A	BET1P/SFT1P-like protein 14A	At3g58170
Prupe.6G156300	AT1G02850.5	BGLU11	beta glucosidase 11	At1g02850
Prupe.1G014500	AT5G44640.1	BGLU13	beta glucosidase 13	At5g44640
Prupe.3G111000	AT2G44450.1	BGLU15	beta glucosidase 15	At2g44450
Prupe.6G019700	AT2G44450.1	BGLU15	beta glucosidase 15	At2g44450
Prupe.6G019500	AT2G44480.1	BGLU17	beta glucosidase 17	At2g44480
Prupe.6G019600	AT2G44480.1	BGLU17	beta glucosidase 17	At2g44480
Prupe.6G019800	AT5G24540.1	BGLU31	beta glucosidase 31	At5g24540
Prupe.5G076300	AT1G62710.1	BETA-VPE,BETAVPE	beta vacuolar processing enzyme	At1g62710
Prupe.7G163100	AT4G36360.1	BGAL3	beta-galactosidase 3	At4g36360
Prupe.1G582500	AT5G49900.1		Beta-glucosidase, GBA2 type family protein	At5g49900
Prupe.3G147800	AT3G18280.1		Bifunctional inhibitor/lipid-transfer protein/seed storage 2S albumin superfamily protein	At3g18280
Prupe.5G054600	AT4G33550.2		Bifunctional inhibitor/lipid-transfer protein/seed storage 2S albumin superfamily protein	At4g33550
Prupe.4G228100	AT5G55410.1		Bifunctional inhibitor/lipid-transfer protein/seed storage 2S albumin superfamily protein	At5g55410
Prupe.7G201100	AT2G06210.1	ELF8,VIP6	binding	At2g06210
Prupe.5G041700	AT5G46570.1	BSK2	BR-signaling kinase 2	At5g46570
Prupe.2G167300	AT4G00710.1	BSK3	BR-signaling kinase 3	At4g00710
Prupe.5G131500	AT1G64690.1	BLT	branchless trichome	At1g64690
Prupe.4G287200	AT5G01630.1	ATBRCA2(V),BRCA2(V),BRCA2B	BRCA2-like B	At5g01630
Prupe.1G143500	AT3G21480.1		BRCT domain-containing DNA repair protein	At3g21480
Prupe.8G218500	AT1G04020.1	ATBARD1,BARD1,ROW1	breast cancer associated RING 1	At1g04020
Prupe.3G043800	AT1G54180.2	ATBRXL3,BRX-LIKE3	BREVIS RADIX-like 3	At1g54180
Prupe.5G100000	AT4G11560.1		bromo-adjacent homology (BAH) domain-containing protein	At4g11560
Prupe.3G077800	AT5G11470.1		bromo-adjacent homology (BAH) domain-containing protein	At5g11470
Prupe.4G140600	AT1G04390.1		BTB/POZ domain-containing protein	At1g04390
Prupe.2G072200	AT5G04840.1		bZIP protein	At5g04840
Prupe.6G129100	AT1G08320.3	bZIP21,TGA9	bZIP transcription factor family protein	At1g08320
Prupe.1G307300	AT1G68640.1	PAN	bZIP transcription factor family protein	At1g68640
Prupe.7G073000	AT5G06839.3	bZIP65,TGA10	bZIP transcription factor family protein	At5g06839
Prupe.8G211500	AT1G04150.1		C2 calcium/lipid-binding plant phosphoribosyltransferase family protein	At1g04150
Prupe.1G207300	AT3G59660.1		C2 domain-containing protein / GRAM domain-containing protein	At3g59660
Prupe.6G188400	AT1G34370.1	STOP1	C2H2 and C2HC zinc fingers superfamily protein	At1g34370
Prupe.8G055100	AT1G34370.1	STOP1	C2H2 and C2HC zinc fingers superfamily protein	At1g34370
Prupe.1G311900	AT1G68480.1	JAG	C2H2 and C2HC zinc fingers superfamily protein	At1g68480
Prupe.6G153800	AT2G27100.1	SE	C2H2 zinc-finger protein SERRATE (SE)	At2g27100
Prupe.1G283600	AT1G26610.1		C2H2-like zinc finger protein	At1g26610
Prupe.3G257500	AT1G26610.1		C2H2-like zinc finger protein	At1g26610
Prupe.6G023800	AT3G57670.1	NTT,WIP2	C2H2-type zinc finger family protein	At3g57670
Prupe.4G126200	AT1G79380.1		Ca(2)-dependent phospholipid-binding protein (Copine) family	At1g79380
Prupe.1G115600	AT5G49480.1	ATCP1,CP1	Ca2+-binding protein 1	At5g49480
Prupe.7G134500	AT2G15680.1		Calcium-binding EF-hand family protein	At2g15680
Prupe.8G123900	AT2G15680.1		Calcium-binding EF-hand family protein	At2g15680
Prupe.1G007100	AT3G24110.1		Calcium-binding EF-hand family protein	At3g24110
Prupe.4G267000	AT5G12300.1		Calcium-dependent lipid-binding (CaLB domain) family protein	At5g12300
Prupe.1G110200	AT1G48090.1		calcium-dependent lipid-binding family protein	At1g48090
Prupe.8G266600	AT2G16760.1		Calcium-dependent phosphotriesterase superfamily protein	At2g16760
Prupe.2G317200	AT5G24430.1		Calcium-dependent protein kinase (CDPK) family protein	At5g24430
Prupe.5G184800	AT1G18890.1	ATCDPK1,CDPK1,CPK10	calcium-dependent protein kinase 1	At1g18890
Prupe.1G285000	AT1G13870.1	DRL1	calmodulin binding;purine nucleotide binding	At1g13870
Prupe.1G224000	AT1G67310.1		Calmodulin-binding transcription activator protein with CG-1 and Ankyrin domains	At1g67310
Prupe.1G211400	AT5G61790.1	ATCNX1,CNX1	calnexin 1	At5g61790
Prupe.6G003300	AT1G55350.1	ATDEK1,DEK1,EMB1275,EMB80	calpain-type cysteine protease family	At1g55350
Prupe.6G313900	AT1G56340.2	AtCRT1a,CRT1,CRT1a	calreticulin 1a	At1g56340
Prupe.1G091400	AT4G25780.1		CAP (Cysteine-rich secretory proteins, Antigen 5, and Pathogenesis-related 1 protein) superfamily protein	At4g25780
Prupe.4G105300	AT4G31470.1		CAP (Cysteine-rich secretory proteins, Antigen 5, and Pathogenesis-related 1 protein) superfamily protein	At4g31470
Prupe.7G146300	AT5G66590.1		CAP (Cysteine-rich secretory proteins, Antigen 5, and Pathogenesis-related 1 protein) superfamily protein	At5g66590
Prupe.1G008800	AT4G13600.1		Carbohydrate-binding X8 domain superfamily protein	At4g13600
Prupe.3G285600	AT3G01500.2	ATBCA1,ATSABP3,CA1,SABP3	carbonic anhydrase 1	At3g01500
Prupe.8G122000	AT3G48700.1	ATCXE13,CXE13	carboxyesterase 13	At3g48700
Prupe.8G004100	AT5G23530.1	AtCXE18,CXE18	carboxyesterase 18	At5g23530
Prupe.2G014700	AT3G63520.1	ATCCD1,ATNCED1,CCD1,NCED1	carotenoid cleavage dioxygenase 1	At3g63520
Prupe.3G258500	AT5G15450.1	APG6,CLPB-P,CLPB3	casein lytic proteinase B3	At5g15450
Prupe.1G392200	AT2G25140.1	CLPB-M,CLPB4,HSP98.7	casein lytic proteinase B4	At2g25140
Prupe.1G175200	AT5G26570.1	ATGWD3,OK1,PWD	catalytics;carbohydrate kinases;phosphoglucan, water dikinases	At5g26570
Prupe.4G131000	AT1G16310.1		Cation efflux family protein	At1g16310
Prupe.3G019200	AT1G51610.1		Cation efflux family protein	At1g51610
Prupe.6G279600	AT2G38270.1	ATGRX2,CXIP2	CAX-interacting protein 2	At2g38270
Prupe.1G539600	AT4G24400.1	ATCIPK8,CIPK8,PKS11,SnRK3.13	CBL-interacting protein kinase 8	At4g24400
Prupe.4G044300	AT5G53750.1		CBS domain-containing protein	At5g53750
Prupe.7G216200	AT2G19810.1		CCCH-type zinc finger family protein	At2g19810
Prupe.4G248900	AT5G12850.1		CCCH-type zinc finger protein with ARM repeat domain	At5g12850
Prupe.3G200500	AT2G05160.1		CCCH-type zinc fingerfamily protein with RNA-binding domain	At2g05160
Prupe.5G197900	AT5G61380.1	APRR1,AtTOC1,PRR1,TOC1	CCT motif -containing response regulator protein	At5g61380
Prupe.2G310900	AT5G53420.1		CCT motif family protein	At5g53420
Prupe.8G061500	AT5G09390.2		CD2-binding protein-related	At5g09390
Prupe.7G222000	AT2G20000.1	CDC27b,HBT	CDC27 family protein	At2g20000
Prupe.6G321300	AT3G05480.1	ATRAD9,RAD9	cell cycle checkpoint control protein family	At3g05480
Prupe.4G275000	AT3G01610.1	CDC48C,emb1354	cell division cycle 48C	At3g01610
Prupe.6G024800	AT1G55850.1	ATCSLE1,CSLE1	cellulose synthase like E1	At1g55850
Prupe.6G118300	AT5G22740.1	ATCSLA02,ATCSLA2,CSLA02,CSLA2	cellulose synthase-like A02	At5g22740
Prupe.3G214200	AT2G32530.1	ATCSLB03,ATCSLB3,CSLB03	cellulose synthase-like B3	At2g32530
Prupe.1G324300	AT1G71000.1		Chaperone DnaJ-domain superfamily protein	At1g71000
Prupe.6G198600	AT2G01710.1		Chaperone DnaJ-domain superfamily protein	At2g01710
Prupe.1G551900	AT4G09350.1		Chaperone DnaJ-domain superfamily protein	At4g09350
Prupe.7G157600	AT4G36520.1		Chaperone DnaJ-domain superfamily protein	At4g36520
Prupe.1G405600	AT5G21430.1		Chaperone DnaJ-domain superfamily protein	At5g21430
Prupe.1G112900	AT5G49580.1		Chaperone DnaJ-domain superfamily protein	At5g49580
Prupe.7G194300	AT5G20720.2	ATCPN21,CHCPN10,CPN10,CPN20,CPN21	chaperonin 20	At5g20720
Prupe.5G045000	AT4G18020.3	APRR2,PRR2	CheY-like two-component responsive regulator family protein	At4g18020
Prupe.8G235600	AT1G19670.1	ATCLH1,ATHCOR1,CLH1,CORI1	chlorophyllase 1	At1g19670
Prupe.7G269800	AT2G43950.1	ATOEP37,OEP37	chloroplast outer envelope protein 37	At2g43950
Prupe.6G365000	AT1G65470.1	FAS1,NFB2	chromatin assembly factor-1 (FASCIATA1) (FAS1)	At1g65470
Prupe.7G153400	AT5G66750.1	ATDDM1,CHA1,CHR01,CHR1,DDM1,SOM1,SOM4	chromatin remodeling 1	At5g66750
Prupe.1G391600	AT2G25170.1	CHD3,CHR6,GYM,PKL,SSL2	chromatin remodeling factor CHD3 (PICKLE)	At2g25170
Prupe.1G140700	AT3G06400.1	CHR11	chromatin-remodeling protein 11	At3g06400
Prupe.5G024100	AT4G19020.1	CMT2	chromomethylase 2	At4g19020
Prupe.1G360900	AT4G39330.1	ATCAD9,CAD9	cinnamyl alcohol dehydrogenase 9	At4g39330
Prupe.4G167800	AT1G53280.1		Class I glutamine amidotransferase-like superfamily protein	At1g53280
Prupe.5G076000	AT5G52520.1	OVA6,PRORS1	Class II aaRS and biotin synthetases superfamily protein	At5g52520
Prupe.6G275500	AT3G51890.1		Clathrin light chain protein	At3g51890
Prupe.2G296200	AT5G23880.1	ATCPSF100,CPSF100,EMB1265,ESP5	cleavage and polyadenylation specificity factor 100	At5g23880
Prupe.2G282700	AT5G51660.1	ATCPSF160,CPSF160	cleavage and polyadenylation specificity factor 160	At5g51660
Prupe.1G574800	AT1G61010.1	CPSF73-I	cleavage and polyadenylation specificity factor 73-I	At1g61010
Prupe.1G574900	AT1G61010.1	CPSF73-I	cleavage and polyadenylation specificity factor 73-I	At1g61010
Prupe.I006100	AT1G61010.2	CPSF73-I	cleavage and polyadenylation specificity factor 73-I	At1g61010
Prupe.I006200	AT1G61010.2	CPSF73-I	cleavage and polyadenylation specificity factor 73-I	At1g61010
Prupe.4G099800	AT5G45390.1	CLPP4,NCLPP4	CLP protease P4	At5g45390
Prupe.2G045800	AT1G66670.1	CLPP3,NCLPP3	CLP protease proteolytic subunit 3	At1g66670
Prupe.4G221100	AT5G55130.1	CNX5,SIR1	co-factor for nitrate, reductase and xanthine dehydrogenase 5	At5g55130
Prupe.7G161100	AT1G20440.1	AtCOR47,COR47,RD17	cold-regulated 47	At1g20440
Prupe.8G022700	AT5G42120.1		Concanavalin A-like lectin protein kinase family protein	At5g42120
Prupe.7G082600	AT3G12012.1	CPuORF20	conserved peptide upstream open reading frame 20	At3g12012
Prupe.1G390200	AT4G09680.1	ATCTC1,CTC1	conserved telomere maintenance component 1	At4g09680
Prupe.1G460800	AT1G71230.1	AJH2,CSN5,CSN5B	COP9-signalosome 5B	At1g71230
Prupe.5G166700	AT2G42490.1		Copper amine oxidase family protein	At2g42490
Prupe.6G264200	AT2G37920.1	emb1513	copper ion transmembrane transporters	At2g37920
Prupe.1G351600	AT5G23395.1	MIA40	Cox19-like CHCH family protein	At5g23395
Prupe.5G115100	AT5G41770.1		crooked neck protein, putative / cell cycle protein, putative	At5g41770
Prupe.4G263900	AT5G12170.2	CLT3	CRT (chloroquine-resistance transporter)-like transporter 3	At5g12170
Prupe.8G095700	AT4G34530.1	CIB1	cryptochrome-interacting basic-helix-loop-helix 1	At4g34530
Prupe.8G269700	AT4G02120.1		CTP synthase family protein	At4g02120
Prupe.6G265500	AT2G26975.1		Ctr copper transporter family	At2g26975
Prupe.5G063200	AT4G02570.1	ATCUL1,AXR6,CUL1	cullin 1	At4g02570
Prupe.6G174400	AT2G02560.1	ATCAND1,CAND1,ETA2,HVE,TIP120	cullin-associated and neddylation dissociated	At2g02560
Prupe.3G304200	AT3G27200.1		Cupredoxin superfamily protein	At3g27200
Prupe.1G156200	AT5G26330.1		Cupredoxin superfamily protein	At5g26330
Prupe.7G081300	AT5G26330.1		Cupredoxin superfamily protein	At5g26330
Prupe.1G018200	AT2G32010.1	CVL1	CVP2 like 1	At2g32010
Prupe.7G209200	AT5G56900.2		CwfJ-like family protein / zinc finger (CCCH-type) family protein	At5g56900
Prupe.2G223500	AT5G53130.1	ATCNGC1,CNGC1	cyclic nucleotide gated channel 1	At5g53130
Prupe.7G210600	AT5G53130.1	ATCNGC1,CNGC1	cyclic nucleotide gated channel 1	At5g53130
Prupe.2G308800	AT2G46430.1	ATCNGC3,CNGC3,CNGC3.C	cyclic nucleotide gated channel 3	At2g46430
Prupe.4G191200	AT5G54250.2	ATCNGC4,CNGC4,DND2,HLM1	cyclic nucleotide-gated cation channel 4	At5g54250
Prupe.8G146700	AT1G70210.1	ATCYCD1;1,CYCD1;1	CYCLIN D1;1	At1g70210
Prupe.1G430500	AT4G34160.1	CYCD3,CYCD3;1	CYCLIN D3;1	At4g34160
Prupe.6G229700	AT5G67260.1	CYCD3;2	CYCLIN D3;2	At5g67260
Prupe.6G222000	AT4G37630.2	CYCD5;1	cyclin d5;1	At4g37630
Prupe.1G374900	AT5G45190.1		Cyclin family protein	At5g45190
Prupe.4G137700	AT5G45190.1		Cyclin family protein	At5g45190
Prupe.2G191000	AT5G27620.1	CYCH;1	cyclin H;1	At5g27620
Prupe.7G135000	AT1G49620.1	ICK5,ICN6,KRP7	Cyclin-dependent kinase inhibitor family protein	At1g49620
Prupe.7G266400	AT4G30820.2		cyclin-dependent kinase-activating kinase assembly factor-related / CDK-activating kinase assembly factor-related	At4g30820
Prupe.1G244100	AT1G70620.3		cyclin-related	At1g70620
Prupe.1G063400	AT2G07050.1	CAS1	cycloartenol synthase 1	At2g07050
Prupe.1G221800	AT5G13120.1	ATCYP20-2,CYP20-2	cyclophilin 20-2	At5g13120
Prupe.2G249900	AT2G29960.1	ATCYP5,CYP19-4,CYP5	cyclophilin 5	At2g29960
Prupe.1G408500	AT4G33060.1		Cyclophilin-like peptidyl-prolyl cis-trans isomerase family protein	At4g33060
Prupe.5G152900	AT5G50375.1	CPI1	cyclopropyl isomerase	At5g50375
Prupe.8G129500	AT4G36910.1	CDCP2,LEJ2	Cystathionine beta-synthase (CBS) family protein	At4g36910
Prupe.3G087600	AT1G15330.1		Cystathionine beta-synthase (CBS) protein	At1g15330
Prupe.2G047100	AT3G12490.2	ATCYS6,ATCYSB,CYSB	cystatin B	At3g12490
Prupe.8G069500	AT1G09730.1		Cysteine proteinases superfamily protein	At1g09730
Prupe.6G149300	AT1G09730.2		Cysteine proteinases superfamily protein	At1g09730
Prupe.5G156800	AT3G48480.1		Cysteine proteinases superfamily protein	At3g48480
Prupe.2G089600	AT3G57810.1		Cysteine proteinases superfamily protein	At3g57810
Prupe.2G090200	AT3G62940.3		Cysteine proteinases superfamily protein	At3g62940
Prupe.8G254400	AT3G62940.3		Cysteine proteinases superfamily protein	At3g62940
Prupe.1G135200	AT4G15880.1	ATESD4,ESD4	Cysteine proteinases superfamily protein	At4g15880
Prupe.7G018300	AT3G03630.1	CS26	cysteine synthase 26	At3g03630
Prupe.5G171200	AT5G40380.1	CRK42	cysteine-rich RLK (RECEPTOR-like protein kinase) 42	At5g40380
Prupe.8G107600	AT2G16050.1		Cysteine/Histidine-rich C1 domain family protein	At2g16050
Prupe.7G078800	AT5G40320.1		Cysteine/Histidine-rich C1 domain family protein	At5g40320
Prupe.5G150900	AT3G48540.1		Cytidine/deoxycytidylate deaminase family protein	At3g48540
Prupe.8G202900	AT2G32720.1	ATCB5-B,B5 #4,CB5-B	cytochrome B5 isoform B	At2g32720
Prupe.2G316100	AT5G53560.1	ATB5-A,ATCB5-E,B5 #2,CB5-E	cytochrome B5 isoform E	At5g53560
Prupe.1G375300	AT3G50930.1	BCS1	cytochrome BC1 synthesis	At3g50930
Prupe.7G012700	AT1G02410.1		cytochrome c oxidase assembly protein CtaG / Cox11 family	At1g02410
Prupe.1G292000	AT2G26710.1	BAS1,CYP72B1,CYP734A1	Cytochrome P450 superfamily protein	At2g26710
Prupe.1G296900	AT2G26710.1	BAS1,CYP72B1,CYP734A1	Cytochrome P450 superfamily protein	At2g26710
Prupe.3G147200	AT3G50660.1	CLM,CYP90B1,DWF4,PSC1,SAV1,SNP2	Cytochrome P450 superfamily protein	At3g50660
Prupe.5G219700	AT5G07990.1	CYP75B1,D501,TT7	Cytochrome P450 superfamily protein	At5g07990
Prupe.5G078400	AT4G12300.1	CYP706A4	cytochrome P450, family 706, subfamily A, polypeptide 4	At4g12300
Prupe.5G163800	AT4G13310.1	CYP71A20	cytochrome P450, family 71, subfamily A, polypeptide 20	At4g13310
Prupe.2G119700	AT5G24910.1	CYP714A1	cytochrome P450, family 714, subfamily A, polypeptide 1	At5g24910
Prupe.6G038000	AT5G24900.1	CYP714A2	cytochrome P450, family 714, subfamily A, polypeptide 2	At5g24900
Prupe.1G381900	AT1G75130.1	CYP721A1	cytochrome P450, family 721, subfamily A, polypeptide 1	At1g75130
Prupe.1G230800	AT2G45550.1	CYP76C4	cytochrome P450, family 76, subfamily C, polypeptide 4	At2g45550
Prupe.1G231300	AT2G45550.1	CYP76C4	cytochrome P450, family 76, subfamily C, polypeptide 4	At2g45550
Prupe.1G226500	AT1G74110.1	CYP78A10	cytochrome P450, family 78, subfamily A, polypeptide 10	At1g74110
Prupe.1G288900	AT1G13710.1	CYP78A5,KLU	cytochrome P450, family 78, subfamily A, polypeptide 5	At1g13710
Prupe.6G227100	AT4G37370.1	CYP81D8	cytochrome P450, family 81, subfamily D, polypeptide 8	At4g37370
Prupe.6G358000	AT1G31800.1	CYP97A3,LUT5	cytochrome P450, family 97, subfamily A, polypeptide 3	At1g31800
Prupe.5G114100	AT4G23750.1	CRF2,TMO3	cytokinin response factor 2	At4g23750
Prupe.6G063500	AT2G29560.1	ENOC	cytosolic enolase	At2g29560
Prupe.1G450800	AT5G11540.1		D-arabinono-1,4-lactone oxidase family protein	At5g11540
Prupe.4G286300	AT3G51710.1		D-mannose binding lectin protein with Apple-like carbohydrate-binding domain	At3g51710
Prupe.5G197000	AT5G61410.1	EMB2728,RPE	D-ribulose-5-phosphate-3-epimerase	At5g61410
Prupe.4G089800	AT1G30480.1	DRT111	D111/G-patch domain-containing protein	At1g30480
Prupe.4G208700	AT1G33520.1	MOS2	D111/G-patch domain-containing protein	At1g33520
Prupe.7G074100	AT3G57910.1		D111/G-patch domain-containing protein	At3g57910
Prupe.4G270400	AT4G17760.1		damaged DNA binding;exodeoxyribonuclease IIIs	At4g17760
Prupe.4G112100	AT2G35140.3		DCD (Development and Cell Death) domain protein	At2g35140
Prupe.3G306100	AT3G27090.1		DCD (Development and Cell Death) domain protein	At3g27090
Prupe.5G141900	AT5G61910.3		DCD (Development and Cell Death) domain protein	At5g61910
Prupe.5G183900	AT1G18950.1		DDT domain superfamily	At1g18950
Prupe.3G050700	AT1G55150.1		DEA(D/H)-box RNA helicase family protein	At1g55150
Prupe.1G209200	AT3G06980.1		DEA(D/H)-box RNA helicase family protein	At3g06980
Prupe.2G065300	AT5G04895.1		DEA(D/H)-box RNA helicase family protein	At5g04895
Prupe.2G284200	AT5G62190.1	PRH75	DEAD box RNA helicase (PRH75)	At5g62190
Prupe.8G244800	AT1G03310.2	ATISA2,BE2,DBE1,ISA2	debranching enzyme 1	At1g03310
Prupe.1G397300	AT4G31770.1	ATDBR1,DBR1	debranching enzyme 1	At4g31770
Prupe.6G135600	AT1G08370.1	ATDCP1,DCP1	decapping 1	At1g08370
Prupe.4G286900	AT1G32210.1	ATDAD1	Defender against death (DAD family) protein	At1g32210
Prupe.3G280500	AT5G40200.1	DegP9	DegP protease 9	At5g40200
Prupe.2G227100	AT1G75270.1	DHAR2	dehydroascorbate reductase 2	At1g75270
Prupe.5G147400	AT3G48710.1		DEK domain-containing chromatin associated protein	At3g48710
Prupe.5G175700	AT1G64750.1	ATDSS1(I),DSS1(I)	deletion of SUV3 suppressor 1(I)	At1g64750
Prupe.7G200900	AT5G35560.1		DENN (AEX-3) domain-containing protein	At5g35560
Prupe.3G214000	AT4G20720.1		dentin sialophosphoprotein-related	At4g20720
Prupe.8G062200	AT5G64170.2		dentin sialophosphoprotein-related	At5g64170
Prupe.1G144100	AT4G15560.1	CLA,CLA1,DEF,DXPS2,DXS	Deoxyxylulose-5-phosphate synthase	At4g15560
Prupe.6G100900	AT5G60590.2		DHBP synthase RibB-like alpha/beta domain	At5g60590
Prupe.2G241100	AT5G05980.2	ATDFB,DFB	DHFS-FPGS homolog B	At5g05980
Prupe.1G280400	AT1G69420.1		DHHC-type zinc finger family protein	At1g69420
Prupe.2G144500	AT3G60800.1		DHHC-type zinc finger family protein	At3g60800
Prupe.8G168800	AT5G07920.1	ATDGK1,DGK1	diacylglycerol kinase1	At5g07920
Prupe.4G248000	AT5G12860.1	DiT1	dicarboxylate transporter 1	At5g12860
Prupe.2G200900	AT1G01040.1	ASU1,ATDCL1,CAF,DCL1,EMB60,EMB76,SIN1,SUS1	dicer-like 1	At1g01040
Prupe.7G047700	AT3G03300.3	ATDCL2,DCL2	dicer-like 2	At3g03300
Prupe.1G080200	AT3G59630.1		diphthamide synthesis DPH2 family protein	At3g59630
Prupe.6G323800	AT3G05380.2	ALY2,ATALY2	DIRP ;Myb-like DNA-binding domain	At3g05380
Prupe.4G131500	AT2G34930.1		disease resistance family protein / LRR family protein	At2g34930
Prupe.3G086800	AT1G58390.1		Disease resistance protein (CC-NBS-LRR class) family	At1g58390
Prupe.3G054800	AT5G63020.1		Disease resistance protein (CC-NBS-LRR class) family	At5g63020
Prupe.8G211300	AT1G69550.1		disease resistance protein (TIR-NBS-LRR class)	At1g69550
Prupe.8G005200	AT5G17680.1		disease resistance protein (TIR-NBS-LRR class), putative	At5g17680
Prupe.5G111100	AT1G64160.1		Disease resistance-responsive (dirigent-like protein) family protein	At1g64160
Prupe.6G173200	AT5G64860.1	DPE1	disproportionating enzyme	At5g64860
Prupe.1G139300	AT3G21430.2	ALY3,ATALY3	DNA binding	At3g21430
Prupe.1G196800	AT3G47680.1		DNA binding	At3g47680
Prupe.2G095200	AT3G52170.1		DNA binding	At3g52170
Prupe.4G273600	AT5G63960.1	EMB2780	DNA binding;nucleotide binding;nucleic acid binding;DNA-directed DNA polymerases;DNA-directed DNA polymerases	At5g63960
Prupe.4G286600	AT3G07930.3		DNA glycosylase superfamily protein	At3g07930
Prupe.7G262700	AT5G57970.2		DNA glycosylase superfamily protein	At5g57970
Prupe.6G270800	AT5G04110.1	GYRB3	DNA GYRASE B3	At5g04110
Prupe.6G112300	AT1G08130.1	ATLIG1,LIG1	DNA ligase 1	At1g08130
Prupe.3G150300	AT1G66730.1	AtLIG6,LIG6	DNA LIGASE 6	At1g66730
Prupe.8G259200	AT4G02460.1	PMS1	DNA mismatch repair protein, putative	At4g02460
Prupe.1G233700	AT1G67630.1	POLA2	DNA polymerase alpha 2	At1g67630
Prupe.8G055400	AT5G22110.1	ATDPB2,CYL2,DPB2	DNA polymerase epsilon subunit B2	At5g22110
Prupe.1G259900	AT1G10520.1		DNA polymerase lambda (POLL)	At1g10520
Prupe.1G223400	AT1G67320.2		DNA primase, large subunit family	At1g67320
Prupe.5G117700	AT5G41880.1	POLA3,POLA4	DNA primases;DNA primases	At5g41880
Prupe.1G165000	AT2G31970.1	ATRAD50,RAD50	DNA repair-recombination protein (RAD50)	At2g31970
Prupe.2G267500	AT1G20670.1		DNA-binding bromodomain-containing protein	At1g20670
Prupe.7G105300	AT1G58025.3		DNA-binding bromodomain-containing protein	At1g58025
Prupe.4G072500	AT5G46550.1		DNA-binding bromodomain-containing protein	At5g46550
Prupe.8G098500	AT4G34430.3	ATSWI3D,CHB3	DNA-binding family protein	At4g34430
Prupe.4G139000	AT1G16590.1	ATREV7,REV7	DNA-binding HORMA family protein	At1g16590
Prupe.2G216700	AT5G60410.5	ATSIZ1,SIZ1	DNA-binding protein with MIZ/SP-RING zinc finger, PHD-finger and SAP domain	At5g60410
Prupe.4G160000	AT1G78650.1	POLD3	DNA-directed DNA polymerases	At1g78650
Prupe.7G131600	AT5G67100.1	ICU2	DNA-directed DNA polymerases	At5g67100
Prupe.8G132000	AT2G15430.1	NRPB3,NRPD3,NRPE3A,RBP36A,RPB35.5A	DNA-directed RNA polymerase family protein	At2g15430
Prupe.8G132200	AT2G15430.1	NRPB3,NRPD3,NRPE3A,RBP36A,RPB35.5A	DNA-directed RNA polymerase family protein	At2g15430
Prupe.8G132400	AT2G15430.1	NRPB3,NRPD3,NRPE3A,RBP36A,RPB35.5A	DNA-directed RNA polymerase family protein	At2g15430
Prupe.7G029000	AT5G05130.1		DNA/RNA helicase protein	At5g05130
Prupe.3G247300	AT5G15700.1		DNA/RNA polymerases superfamily protein	At5g15700
Prupe.1G525700	AT1G28210.1	ATJ1	DNAJ heat shock family protein	At1g28210
Prupe.1G224400	AT2G25560.1		DNAJ heat shock N-terminal domain-containing protein	At2g25560
Prupe.7G091100	AT5G06410.1		DNAJ heat shock N-terminal domain-containing protein	At5g06410
Prupe.1G143400	AT5G27240.1		DNAJ heat shock N-terminal domain-containing protein	At5g27240
Prupe.8G198100	AT5G53150.1		DNAJ heat shock N-terminal domain-containing protein	At5g53150
Prupe.8G198300	AT5G53150.1		DNAJ heat shock N-terminal domain-containing protein	At5g53150
Prupe.2G072900	AT5G22060.1	ATJ2,J2	DNAJ homologue 2	At5g22060
Prupe.3G066800	AT5G22060.1	ATJ2,J2	DNAJ homologue 2	At5g22060
Prupe.6G012000	AT2G34860.2	EDA3	DnaJ/Hsp40 cysteine-rich domain superfamily protein	At2g34860
Prupe.6G249400	AT2G37440.1		DNAse I-like superfamily protein	At2g37440
Prupe.5G159400	AT3G48425.1		DNAse I-like superfamily protein	At3g48425
Prupe.8G236900	AT3G63240.1		DNAse I-like superfamily protein	At3g63240
Prupe.7G263000	AT4G30900.2		DNAse I-like superfamily protein	At4g30900
Prupe.2G314800	AT4G24060.1		Dof-type zinc finger DNA-binding family protein	At4g24060
Prupe.6G205200	AT5G65590.1		Dof-type zinc finger DNA-binding family protein	At5g65590
Prupe.5G147700	AT5G63540.1	ATRMI1,BLAP75,RMI1	Domain of unknown function (DUF1767)	At5g63540
Prupe.3G007100	AT2G47230.1	ATDUF6,DUF6	DOMAIN OF UNKNOWN FUNCTION 724 6	At2g47230
Prupe.3G124100	AT3G62300.2	ATDUF7,DUF7	DOMAIN OF UNKNOWN FUNCTION 724 7	At3g62300
Prupe.6G056400	AT1G07200.2		Double Clp-N motif-containing P-loop nucleoside triphosphate hydrolases superfamily protein	At1g07200
Prupe.1G095200	AT5G57710.1		Double Clp-N motif-containing P-loop nucleoside triphosphate hydrolases superfamily protein	At5g57710
Prupe.4G091400	AT4G20910.1	CRM2,HEN1	double-stranded RNA binding protein-related / DsRBD protein-related	At4g20910
Prupe.2G164900	AT2G45830.1	DTA2	downstream target of AGL15 2	At2g45830
Prupe.2G165200	AT2G45830.1	DTA2	downstream target of AGL15 2	At2g45830
Prupe.6G344100	AT1G06770.1	DRIP1	DREB2A-interacting protein 1	At1g06770
Prupe.1G126600	AT5G49230.1	HRB1	Drought-responsive family protein	At5g49230
Prupe.1G533300	AT1G09700.1	DRB1,HYL1	dsRNA-binding domain-like superfamily protein	At1g09700
Prupe.3G282400	AT5G45010.1	ATDSS1(V),DSS1(V)	DSS1 homolog on chromosome V	At5g45010
Prupe.2G261800	AT3G10940.1		dual specificity protein phosphatase (DsPTP1) family protein	At3g10940
Prupe.2G096100	AT3G52180.1	ATPTPKIS1,ATSEX4,DSP4,SEX4	dual specificity protein phosphatase (DsPTP1) family protein	At3g52180
Prupe.1G405000	AT1G76880.1		Duplicated homeodomain-like superfamily protein	At1g76880
Prupe.8G028700	AT1G76880.1		Duplicated homeodomain-like superfamily protein	At1g76880
Prupe.6G109200	AT2G36890.1	ATMYB38,BIT1,MYB38,RAX2	Duplicated homeodomain-like superfamily protein	At2g36890
Prupe.2G215600	AT3G52250.1		Duplicated homeodomain-like superfamily protein	At3g52250
Prupe.2G070600	AT5G04760.1		Duplicated homeodomain-like superfamily protein	At5g04760
Prupe.2G263500	AT2G40550.1	ETG1	E2F target gene 1	At2g40550
Prupe.2G252000	AT5G05560.1	EMB2771	E3 ubiquitin ligase, putative	At5g05560
Prupe.7G239200	AT5G25940.1		early nodulin-related	At5g25940
Prupe.1G505300	AT1G24620.1		EF hand calcium-binding protein family	At1g24620
Prupe.7G212600	AT5G56780.1	ATET2,ET2	effector of transcription2	At5g56780
Prupe.7G064400	AT5G13650.1		elongation factor family protein	At5g13650
Prupe.6G153500	AT5G21140.1	emb1379	embryo defective 1379	At5g21140
Prupe.1G586100	AT4G24270.2	EMB140	EMBRYO DEFECTIVE 140	At4g24270
Prupe.7G093800	AT3G05680.1	EMB2016	embryo defective 2016	At3g05680
Prupe.6G089000	AT2G41475.1		Embryo-specific protein 3, (ATS3)	At2g41475
Prupe.7G243200	AT2G41475.1		Embryo-specific protein 3, (ATS3)	At2g41475
Prupe.2G004600	AT5G13020.1		Emsy N Terminus (ENT)/ plant Tudor-like domains-containing protein	At5g13020
Prupe.6G017900	AT5G13020.1		Emsy N Terminus (ENT)/ plant Tudor-like domains-containing protein	At5g13020
Prupe.7G014800	AT5G13020.1		Emsy N Terminus (ENT)/ plant Tudor-like domains-containing protein	At5g13020
Prupe.4G019000	AT1G11800.1		endonuclease/exonuclease/phosphatase family protein	At1g11800
Prupe.7G168600	AT4G36050.2		endonuclease/exonuclease/phosphatase family protein	At4g36050
Prupe.6G350500	AT3G04480.1		endoribonucleases	At3g04480
Prupe.4G227500	AT5G55390.2	EDM2	ENHANCED DOWNY MILDEW 2	At5g55390
Prupe.7G117000	AT2G36480.3		ENTH/VHS family protein	At2g36480
Prupe.4G281700	AT5G63640.1		ENTH/VHS/GAT family protein	At5g63640
Prupe.7G246900	AT2G25430.1		epsin N-terminal homology (ENTH) domain-containing protein / clathrin assembly protein-related	At2g25430
Prupe.2G283600	AT5G62230.1	ERL1	ERECTA-like 1	At5g62230
Prupe.4G051200	AT1G28360.1	ATERF12,ERF12	ERF domain protein 12	At1g28360
Prupe.8G230600	AT1G28360.1	ATERF12,ERF12	ERF domain protein 12	At1g28360
Prupe.2G058500	AT3G20770.1	AtEIN3,EIN3	Ethylene insensitive 3 family protein	At3g20770
Prupe.6G064700	AT4G17500.1	ATERF-1,ERF-1	ethylene responsive element binding factor 1	At4g17500
Prupe.8G150400	AT1G17870.1	ATEGY3,EGY3	ethylene-dependent gravitropism-deficient and yellow-green-like 3	At1g17870
Prupe.1G130300	AT3G16770.1	ATEBP,EBP,ERF72,RAP2.3	ethylene-responsive element binding protein	At3g16770
Prupe.3G103900	AT1G79720.1		Eukaryotic aspartyl protease family protein	At1g79720
Prupe.6G179100	AT5G10080.1		Eukaryotic aspartyl protease family protein	At5g10080
Prupe.1G398000	AT5G10770.1		Eukaryotic aspartyl protease family protein	At5g10770
Prupe.1G398200	AT5G10770.1		Eukaryotic aspartyl protease family protein	At5g10770
Prupe.8G027900	AT1G76810.1		eukaryotic translation initiation factor 2 (eIF-2) family protein	At1g76810
Prupe.3G031500	AT1G53900.1		Eukaryotic translation initiation factor 2B (eIF-2B) family protein	At1g53900
Prupe.6G317100	AT4G11420.1	ATEIF3A-1,ATTIF3A1,EIF3A,EIF3A-1,TIF3A1	eukaryotic translation initiation factor 3A	At4g11420
Prupe.8G004200	AT1G71350.1		eukaryotic translation initiation factor SUI1 family protein	At1g71350
Prupe.6G002200	AT3G13460.1	ECT2	evolutionarily conserved C-terminal region 2	At3g13460
Prupe.1G002400	AT3G13060.2	ECT5	evolutionarily conserved C-terminal region 5	At3g13060
Prupe.8G017900	AT1G21480.1		Exostosin family protein	At1g21480
Prupe.7G067200	AT3G57630.1		exostosin family protein	At3g57630
Prupe.2G241000	AT4G38040.1		Exostosin family protein	At4g38040
Prupe.6G193600	AT5G39310.1	ATEXP24,ATEXPA24,ATHEXP ALPHA 1.19,EXP24,EXPA24	expansin A24	At5g39310
Prupe.6G075100	AT2G39700.1	ATEXP4,ATEXPA4,ATHEXP ALPHA 1.6,EXPA4	expansin A4	At2g39700
Prupe.2G324800	AT5G17020.1	ATCRM1,ATXPO1,HIT2,XPO1,XPO1A	exportin 1A	At5g17020
Prupe.6G117700	AT4G25315.2		Expressed protein	At4g25315
Prupe.1G147000	AT3G07870.1		F-box and associated interaction domains-containing protein	At3g07870
Prupe.4G150900	AT3G08750.1		F-box and associated interaction domains-containing protein	At3g08750
Prupe.2G278400	AT3G23880.1		F-box and associated interaction domains-containing protein	At3g23880
Prupe.1G556700	AT4G12560.1	CPR30	F-box and associated interaction domains-containing protein	At4g12560
Prupe.2G278600	AT4G12560.1	CPR30	F-box and associated interaction domains-containing protein	At4g12560
Prupe.4G210300	AT4G12560.1	CPR30	F-box and associated interaction domains-containing protein	At4g12560
Prupe.5G081900	AT4G12560.1	CPR30	F-box and associated interaction domains-containing protein	At4g12560
Prupe.5G081800	AT4G12560.2	CPR30	F-box and associated interaction domains-containing protein	At4g12560
Prupe.1G333100	AT5G62660.1		F-box and associated interaction domains-containing protein	At5g62660
Prupe.6G347200	AT5G03970.1		F-box associated ubiquitination effector family protein	At5g03970
Prupe.1G514000	AT1G22220.1		F-box family protein	At1g22220
Prupe.4G117600	AT1G30950.1	UFO	F-box family protein	At1g30950
Prupe.4G117800	AT1G30950.1	UFO	F-box family protein	At1g30950
Prupe.3G110000	AT3G06240.1		F-box family protein	At3g06240
Prupe.4G140100	AT3G06240.1		F-box family protein	At3g06240
Prupe.4G150700	AT3G06240.1		F-box family protein	At3g06240
Prupe.1G404200	AT4G33210.1	SLOMO	F-box family protein	At4g33210
Prupe.1G353600	AT5G45360.1		F-box family protein	At5g45360
Prupe.3G059500	AT5G49610.1		F-box family protein	At5g49610
Prupe.6G285400	AT2G17030.1		F-box family protein with a domain of unknown function (DUF295)	At2g17030
Prupe.6G178100	AT3G25750.1		F-box family protein with a domain of unknown function (DUF295)	At3g25750
Prupe.4G203700	AT3G20620.1		F-box family protein-related	At3g20620
Prupe.2G212400	AT4G08980.3	FBW2	F-BOX WITH WD-40 2	At4g08980
Prupe.3G245000	AT1G13570.1		F-box/RNI-like superfamily protein	At1g13570
Prupe.8G170700	AT2G17020.1		F-box/RNI-like superfamily protein	At2g17020
Prupe.1G551800	AT5G41840.1		F-box/RNI-like superfamily protein	At5g41840
Prupe.7G069200	AT5G38590.2		F-box/RNI-like/FBD-like domains-containing protein	At5g38590
Prupe.7G239800	AT5G20080.1		FAD/NAD(P)-binding oxidoreductase	At5g20080
Prupe.5G110900	AT3G24200.2		FAD/NAD(P)-binding oxidoreductase family protein	At3g24200
Prupe.I004000	AT5G05320.1		FAD/NAD(P)-binding oxidoreductase family protein	At5g05320
Prupe.1G471700	AT5G11330.1		FAD/NAD(P)-binding oxidoreductase family protein	At5g11330
Prupe.8G142000	AT1G49890.1		Family of unknown function (DUF566)	At1g49890
Prupe.3G278200	AT3G01360.1		Family of unknown function (DUF716)	At3g01360
Prupe.1G195900	AT2G43280.1		Far-red impaired responsive (FAR1) family protein	At2g43280
Prupe.1G196000	AT2G43280.1		Far-red impaired responsive (FAR1) family protein	At2g43280
Prupe.1G195600	AT3G07500.1		Far-red impaired responsive (FAR1) family protein	At3g07500
Prupe.1G195700	AT3G07500.1		Far-red impaired responsive (FAR1) family protein	At3g07500
Prupe.8G188300	AT3G07500.1		Far-red impaired responsive (FAR1) family protein	At3g07500
Prupe.6G364300	AT3G59470.2		Far-red impaired responsive (FAR1) family protein	At3g59470
Prupe.3G198400	AT5G28530.1	FRS10	FAR1-related sequence 10	At5g28530
Prupe.2G327900	AT1G76320.1	FRS4	FAR1-related sequence 4	At1g76320
Prupe.5G003600	AT4G38180.1	FRS5	FAR1-related sequence 5	At4g38180
Prupe.7G161500	AT4G38180.1	FRS5	FAR1-related sequence 5	At4g38180
Prupe.8G165600	AT4G38580.1	ATFP6,FP6,HIPP26	farnesylated protein 6	At4g38580
Prupe.7G193900	AT1G74960.2	ATKAS2,FAB1,KAS2	fatty acid biosynthesis 1	At1g74960
Prupe.3G210400	AT3G15850.1	ADS3,FAD5,FADB,JB67	fatty acid desaturase 5	At3g15850
Prupe.2G113600	AT1G02205.2	CER1	Fatty acid hydroxylase superfamily	At1g02205
Prupe.2G299900	AT5G23980.1	ATFRO4,FRO4	ferric reduction oxidase 4	At5g23980
Prupe.3G238300	AT3G02280.1		Flavodoxin family protein	At3g02280
Prupe.1G379500	AT1G75200.1		flavodoxin family protein / radical SAM domain-containing protein	At1g75200
Prupe.7G013500	AT3G12680.1	HUA1	floral homeotic protein (HUA1)	At3g12680
Prupe.8G067100	AT3G12680.1	HUA1	floral homeotic protein (HUA1)	At3g12680
Prupe.5G140700	AT5G61850.1	LFY,LFY3	floral meristem identity control protein LEAFY (LFY)	At5g61850
Prupe.6G075900	AT5G24860.1	ATFPF1,FPF1	flowering promoting factor 1	At5g24860
Prupe.2G307100	AT5G41480.1	ATDFA,DFA,EMB9,GLA1	Folylpolyglutamate synthetase family protein	At5g41480
Prupe.8G235800	AT3G63300.1	FKD1	FORKED 1	At3g63300
Prupe.7G267500	AT3G25500.1	AFH1,AHF1,ATFH1,FH1	formin homology 1	At3g25500
Prupe.8G185400	AT3G25500.1	AFH1,AHF1,ATFH1,FH1	formin homology 1	At3g25500
Prupe.1G013700	AT3G22440.1		FRIGIDA-like protein	At3g22440
Prupe.6G334500	AT5G27220.1		Frigida-like protein	At5g27220
Prupe.6G334600	AT5G27220.1		Frigida-like protein	At5g27220
Prupe.6G334400	AT5G48385.1		FRIGIDA-like protein	At5g48385
Prupe.8G186800	AT5G48385.1		FRIGIDA-like protein	At5g48385
Prupe.8G102100	AT4G36730.2	GBF1	G-box binding factor 1	At4g36730
Prupe.7G115100	AT4G21110.1		G10 family protein	At4g21110
Prupe.1G388500	AT5G25900.1	ATKO1,CYP701A3,GA3	GA requiring 3	At5g25900
Prupe.1G510200	AT1G22040.1		Galactose oxidase/kelch repeat superfamily protein	At1g22040
Prupe.4G020000	AT1G05170.2		Galactosyltransferase family protein	At1g05170
Prupe.1G110700	AT3G06440.1		Galactosyltransferase family protein	At3g06440
Prupe.2G150800	AT3G61130.1	GAUT1,LGT1	galacturonosyltransferase 1	At3g61130
Prupe.8G262200	AT3G53760.1	ATGCP4,GCP4	GAMMA-TUBULIN COMPLEX PROTEIN 4	At3g53760
Prupe.1G126000	AT3G06740.1	GATA15	GATA transcription factor 15	At3g06740
Prupe.6G316000	AT5G49300.1	GATA16	GATA transcription factor 16	At5g49300
Prupe.5G058300	AT4G17570.3	GATA26	GATA transcription factor 26	At4g17570
Prupe.2G135400	AT3G60530.1	GATA4	GATA transcription factor 4	At3g60530
Prupe.1G534300	AT4G24470.1	GATA25,TIFY1,ZIM	GATA-type zinc finger protein with TIFY domain	At4g24470
Prupe.5G048700	AT1G17070.1		GC-rich sequence DNA-binding factor-like protein with Tuftelin interacting domain	At1g17070
Prupe.1G004000	AT1G14060.1		GCK domain-containing protein	At1g14060
Prupe.7G048300	AT1G29670.1		GDSL-like Lipase/Acylhydrolase superfamily protein	At1g29670
Prupe.8G051400	AT1G29670.1		GDSL-like Lipase/Acylhydrolase superfamily protein	At1g29670
Prupe.3G208100	AT2G42990.1		GDSL-like Lipase/Acylhydrolase superfamily protein	At2g42990
Prupe.3G294500	AT5G14450.1		GDSL-like Lipase/Acylhydrolase superfamily protein	At5g14450
Prupe.1G200300	AT3G54540.1	ATGCN4,GCN4	general control non-repressible 4	At3g54540
Prupe.6G171800	AT5G64840.1	ATGCN5,GCN5	general control non-repressible 5	At5g64840
Prupe.3G010400	AT2G31400.1	GUN1	genomes uncoupled 1	At2g31400
Prupe.8G170800	AT4G38460.1	GGR	geranylgeranyl reductase	At4g38460
Prupe.1G344000	AT4G21200.1	ATGA2OX8,GA2OX8	gibberellin 2-oxidase 8	At4g21200
Prupe.4G204600	AT4G21200.1	ATGA2OX8,GA2OX8	gibberellin 2-oxidase 8	At4g21200
Prupe.1G467600	AT1G15550.1	ATGA3OX1,GA3OX1,GA4	gibberellin 3-oxidase 1	At1g15550
Prupe.4G257500	AT1G74670.1		Gibberellin-regulated family protein	At1g74670
Prupe.3G279800	AT5G14920.1		Gibberellin-regulated family protein	At5g14920
Prupe.5G178400	AT5G14920.1		Gibberellin-regulated family protein	At5g14920
Prupe.8G138400	AT5G59845.1		Gibberellin-regulated family protein	At5g59845
Prupe.8G138600	AT5G59845.1		Gibberellin-regulated family protein	At5g59845
Prupe.8G040600	AT1G22770.1	FB,GI	gigantea protein (GI)	At1g22770
Prupe.6G306600	AT4G10710.1	SPT16	global transcription factor C	At4g10710
Prupe.7G019900	AT1G65440.2	GTB1	global transcription factor group B1	At1g65440
Prupe.4G170600	AT1G06230.1	GTE4	global transcription factor group E4	At1g06230
Prupe.3G301300	AT3G27260.1	GTE8	global transcription factor group E8	At3g27260
Prupe.4G152000	AT3G14570.1	ATGSL04,atgsl4,gsl04	glucan synthase-like 4	At3g14570
Prupe.5G158100	AT2G36850.1	ATGSL08,ATGSL8,CHOR,GSL08,GSL8	glucan synthase-like 8	At2g36850
Prupe.7G110200	AT5G15770.1	AtGNA1,GNA1	glucose-6-phosphate acetyltransferase 1	At5g15770
Prupe.3G049600	AT1G72970.1	EDA17,HTH	Glucose-methanol-choline (GMC) oxidoreductase family protein	At1g72970
Prupe.1G092400	AT1G73050.1		Glucose-methanol-choline (GMC) oxidoreductase family protein	At1g73050
Prupe.1G092700	AT1G73050.1		Glucose-methanol-choline (GMC) oxidoreductase family protein	At1g73050
Prupe.5G200500	AT5G07830.1	AtGUS2,GUS2	glucuronidase 2	At5g07830
Prupe.5G200800	AT5G07830.1	AtGUS2,GUS2	glucuronidase 2	At5g07830
Prupe.2G105700	AT3G07520.1	ATGLR1.4,GLR1.4	glutamate receptor 1.4	At3g07520
Prupe.5G008300	AT1G42540.1	ATGLR3.3,GLR3.3	glutamate receptor 3.3	At1g42540
Prupe.7G223100	AT1G42540.1	ATGLR3.3,GLR3.3	glutamate receptor 3.3	At1g42540
Prupe.8G016800	AT5G64050.1	ATERS,ERS,OVA3	glutamate tRNA synthetase	At5g64050
Prupe.8G210900	AT4G28730.1		Glutaredoxin family protein	At4g28730
Prupe.2G033200	AT5G13810.1		Glutaredoxin family protein	At5g13810
Prupe.1G068000	AT5G20500.1		Glutaredoxin family protein	At5g20500
Prupe.5G098400	AT4G11600.1	ATGPX6,GPX6,LSC803,PHGPX	glutathione peroxidase 6	At4g11600
Prupe.5G098600	AT4G11600.1	ATGPX6,GPX6,LSC803,PHGPX	glutathione peroxidase 6	At4g11600
Prupe.2G145300	AT2G02380.1	ATGSTZ2,GSTZ2	glutathione S-transferase (class zeta) 2	At2g02380
Prupe.3G014500	AT1G78380.1	ATGSTU19,GST8,GSTU19	glutathione S-transferase TAU 19	At1g78380
Prupe.1G508900	AT4G01950.1	ATGPAT3,GPAT3	glycerol-3-phosphate acyltransferase 3	At4g01950
Prupe.2G171400	AT4G00400.1	AtGPAT8,GPAT8	glycerol-3-phosphate acyltransferase 8	At4g00400
Prupe.4G018500	AT1G11860.3		Glycine cleavage T-protein family	At1g11860
Prupe.6G082400	AT1G74230.1	GR-RBP5	glycine-rich RNA-binding protein 5	At1g74230
Prupe.8G145600	AT4G33840.1		Glycosyl hydrolase family 10 protein	At4g33840
Prupe.1G513200	AT1G78060.1		Glycosyl hydrolase family protein	At1g78060
Prupe.2G065700	AT5G04885.1		Glycosyl hydrolase family protein	At5g04885
Prupe.4G103500	AT5G11720.1		Glycosyl hydrolases family 31 protein	At5g11720
Prupe.2G179800	AT4G01210.1		glycosyl transferase family 1 protein	At4g01210
Prupe.4G019400	AT1G11840.6	ATGLX1,GLX1	glyoxalase I homolog	At1g11840
Prupe.7G224600	AT1G67280.1		Glyoxalase/Bleomycin resistance protein/Dioxygenase superfamily protein	At1g67280
Prupe.2G140500	AT2G45200.1	ATGOS12,GOS12	golgi snare 12	At2g45200
Prupe.1G535700	AT1G58250.1	SAB	Golgi-body localisation protein domain ;RNA pol II promoter Fmp27 protein domain	At1g58250
Prupe.6G300900	AT3G54220.1	SCR,SGR1	GRAS family transcription factor	At3g54220
Prupe.3G314400	AT5G13920.1		GRF zinc finger / Zinc knuckle protein	At5g13920
Prupe.2G195600	AT4G00850.1	GIF3	GRF1-interacting factor 3	At4g00850
Prupe.5G245200	AT5G24760.1		GroES-like zinc-binding dehydrogenase family protein	At5g24760
Prupe.1G419000	AT2G22840.1	AtGRF1,GRF1	growth-regulating factor 1	At2g22840
Prupe.6G217000	AT2G22840.1	AtGRF1,GRF1	growth-regulating factor 1	At2g22840
Prupe.7G115500	AT3G52910.1	AtGRF4,GRF4	growth-regulating factor 4	At3g52910
Prupe.2G329200	AT3G13960.1	AtGRF5,GRF5	growth-regulating factor 5	At3g13960
Prupe.3G041800	AT3G13960.1	AtGRF5,GRF5	growth-regulating factor 5	At3g13960
Prupe.5G021400	AT3G13960.1	AtGRF5,GRF5	growth-regulating factor 5	At3g13960
Prupe.7G201000	AT3G13960.1	AtGRF5,GRF5	growth-regulating factor 5	At3g13960
Prupe.2G317500	AT5G53660.1	AtGRF7,GRF7	growth-regulating factor 7	At5g53660
Prupe.2G148100	AT2G45480.1	AtGRF9,GRF9	growth-regulating factor 9	At2g45480
Prupe.4G003900	AT1G33240.1	AT-GTL1,AT-GTL2,GTL1	GT-2-like 1	At1g33240
Prupe.8G196500	AT3G07270.1		GTP cyclohydrolase I	At3g07270
Prupe.4G117700	AT1G30960.1		GTP-binding family protein	At1g30960
Prupe.4G184700	AT1G52980.1		GTP-binding family protein	At1g52980
Prupe.6G172300	AT4G39520.1		GTP-binding protein-related	At4g39520
Prupe.1G372200	AT5G18570.1	ATOBGC,CPSAR1,EMB269	GTP1/OBG family protein	At5g18570
Prupe.4G132800	AT4G16340.1	SPK1	guanyl-nucleotide exchange factors;GTPase binding;GTP binding	At4g16340
Prupe.1G221600	AT1G27430.1		GYF domain-containing protein	At1g27430
Prupe.3G272500	AT5G62670.1	AHA11,HA11	H(+)-ATPase 11	At5g62670
Prupe.5G062200	AT5G62670.1	AHA11,HA11	H(+)-ATPase 11	At5g62670
Prupe.2G245400	AT2G39920.1		HAD superfamily, subfamily IIIB acid phosphatase	At2g39920
Prupe.1G379000	AT1G75210.1		HAD-superfamily hydrolase, subfamily IG, 5\'-nucleotidase	At1g75210
Prupe.1G104000	AT5G48960.1		HAD-superfamily hydrolase, subfamily IG, 5\'-nucleotidase	At5g48960
Prupe.7G119400	AT2G36540.1		Haloacid dehalogenase-like hydrolase (HAD) superfamily protein	At2g36540
Prupe.5G159700	AT3G48420.1		Haloacid dehalogenase-like hydrolase (HAD) superfamily protein	At3g48420
Prupe.5G159800	AT3G48420.1		Haloacid dehalogenase-like hydrolase (HAD) superfamily protein	At3g48420
Prupe.4G106200	AT5G45170.1		Haloacid dehalogenase-like hydrolase (HAD) superfamily protein	At5g45170
Prupe.1G086000	AT5G57440.1	GPP2,GS1	Haloacid dehalogenase-like hydrolase (HAD) superfamily protein	At5g57440
Prupe.1G215800	AT5G33406.1		hAT dimerisation domain-containing protein / transposase-related	At5g33406
Prupe.1G199600	AT3G22220.2		hAT transposon superfamily	At3g22220
Prupe.5G172600	AT3G62270.1		HCO3- transporter family	At3g62270
Prupe.5G203700	AT1G74310.1	ATHSP101,HOT1,HSP101	heat shock protein 101	At1g74310
Prupe.2G317700	AT4G27670.1	HSP21	heat shock protein 21	At4g27670
Prupe.5G105600	AT5G52640.1	ATHS83,AtHsp90-1,ATHSP90.1,HSP81-1,HSP81.1,HSP83,HSP90.1	heat shock protein 90.1	At5g52640
Prupe.7G052600	AT2G41520.1		Heat shock protein DnaJ with tetratricopeptide repeat	At2g41520
Prupe.5G031100	AT1G32330.1	ATHSFA1D,HSFA1D	heat shock transcription factor A1D	At1g32330
Prupe.7G206900	AT2G26150.1	ATHSFA2,HSFA2	heat shock transcription factor A2	At2g26150
Prupe.1G012200	AT2G32120.1	HSP70T-2	heat-shock protein 70T-2	At2g32120
Prupe.6G045900	AT5G58410.1		HEAT/U-box domain-containing protein	At5g58410
Prupe.3G152200	AT1G23000.1		Heavy metal transport/detoxification superfamily protein	At1g23000
Prupe.6G321400	AT1G56210.1		Heavy metal transport/detoxification superfamily protein	At1g56210
Prupe.2G258300	AT5G05365.1		Heavy metal transport/detoxification superfamily protein	At5g05365
Prupe.6G329100	AT5G19090.3		Heavy metal transport/detoxification superfamily protein	At5g19090
Prupe.1G137600	AT5G27690.1		Heavy metal transport/detoxification superfamily protein	At5g27690
Prupe.8G257200	AT5G27690.1		Heavy metal transport/detoxification superfamily protein	At5g27690
Prupe.3G179000	AT2G30800.1	ATVT-1,HVT1	helicase in vascular tissue and tapetum	At2g30800
Prupe.7G118000	AT5G04560.1	DME	HhH-GPD base excision DNA repair family protein	At5g04560
Prupe.2G249000	AT3G51880.2	HMGB1,NFD1	high mobility group B1	At3g51880
Prupe.6G276300	AT3G51880.2	HMGB1,NFD1	high mobility group B1	At3g51880
Prupe.8G165900	AT2G16800.1		high-affinity nickel-transport family protein	At2g16800
Prupe.2G312300	AT1G07430.1	HAI2	highly ABA-induced PP2C gene 2	At1g07430
Prupe.2G255400	AT1G09870.1		histidine acid phosphatase family protein	At1g09870
Prupe.6G095300	AT1G31860.1	AT-IE,HISN2	histidine biosynthesis bifunctional protein (HISIE)	At1g31860
Prupe.3G201700	AT5G35750.1	AHK2,HK2	histidine kinase 2	At5g35750
Prupe.1G159000	AT4G13750.1	NOV	Histidine kinase-, DNA gyrase B-, and HSP90-like ATPase family protein	At4g13750
Prupe.1G159200	AT4G13750.1	NOV	Histidine kinase-, DNA gyrase B-, and HSP90-like ATPase family protein	At4g13750
Prupe.7G163400	AT4G36280.1		Histidine kinase-, DNA gyrase B-, and HSP90-like ATPase family protein	At4g36280
Prupe.6G123100	AT1G03430.1	AHP5	histidine-containing phosphotransfer factor 5	At1g03430
Prupe.7G214700	AT5G56740.1	HAC07,HAC7,HAG02,HAG2	histone acetyltransferase of the GNAT family 2	At5g56740
Prupe.1G506200	AT5G64610.1	HAM1	histone acetyltransferase of the MYST family 1	At5g64610
Prupe.4G272300	AT4G33470.1	ATHDA14,hda14	histone deacetylase 14	At4g33470
Prupe.5G217800	AT3G18520.1	ATHDA15,HDA15	histone deacetylase 15	At3g18520
Prupe.7G118500	AT5G03740.1	HD2C,HDT3	histone deacetylase 2C	At5g03740
Prupe.6G118700	AT3G44750.1	ATHD2A,HD2A,HDA3,HDT1	histone deacetylase 3	At3g44750
Prupe.8G233200	AT3G54560.1	HTA11	histone H2A 11	At3g54560
Prupe.7G236800	AT1G52740.1	HTA9	histone H2A protein 9	At1g52740
Prupe.2G122900	AT2G44950.1	HUB1,RDO4	histone mono-ubiquitination 1	At2g44950
Prupe.1G022700	AT1G08880.1	G-H2AX,GAMMA-H2AX,H2AXA,HTA5	Histone superfamily protein	At1g08880
Prupe.6G192700	AT4G40030.2		Histone superfamily protein	At4g40030
Prupe.2G005000	AT1G04945.3		HIT-type Zinc finger family protein	At1g04945
Prupe.8G209000	AT4G28820.1		HIT-type Zinc finger family protein	At4g28820
Prupe.5G127300	AT5G63830.1		HIT-type Zinc finger family protein	At5g63830
Prupe.1G503900	AT2G25710.2	HCS1	holocarboxylase synthase 1	At2g25710
Prupe.7G121100	AT5G03790.1	ATHB51,HB51,LMI1	homeobox 51	At5g03790
Prupe.7G079300	AT5G06710.1	HAT14	homeobox from Arabidopsis thaliana	At5g06710
Prupe.1G527100	AT4G24660.1	ATHB22,HB22,MEE68	homeobox protein 22	At4g24660
Prupe.6G196000	AT4G24660.1	ATHB22,HB22,MEE68	homeobox protein 22	At4g24660
Prupe.1G267100	AT1G27050.1	ATHB54,HB54	homeobox protein 54	At1g27050
Prupe.3G060700	AT1G52150.1	ATHB-15,ATHB15,CNA,ICU4	Homeobox-leucine zipper family protein / lipid-binding START domain-containing protein	At1g52150
Prupe.4G090100	AT2G34710.1	ATHB-14,ATHB14,PHB,PHB-1D	Homeobox-leucine zipper family protein / lipid-binding START domain-containing protein	At2g34710
Prupe.1G325000	AT2G01430.1	ATHB-17,ATHB17,HB17	homeobox-leucine zipper protein 17	At2g01430
Prupe.2G127300	AT3G60390.1	HAT3	homeobox-leucine zipper protein 3	At3g60390
Prupe.1G271400	AT1G69780.1	ATHB13	Homeobox-leucine zipper protein family	At1g69780
Prupe.6G213800	AT4G37790.1	HAT22	Homeobox-leucine zipper protein family	At4g37790
Prupe.5G240900	AT1G73360.1	ATHDG11,EDT1,HDG11	homeodomain GLABROUS 11	At1g73360
Prupe.1G532600	AT1G09710.2		Homeodomain-like superfamily protein	At1g09710
Prupe.3G300500	AT1G13450.1		Homeodomain-like superfamily protein	At1g13450
Prupe.6G088900	AT2G28610.1	PRS,PRS1,WOX3	Homeodomain-like superfamily protein	At2g28610
Prupe.7G001700	AT3G04030.3		Homeodomain-like superfamily protein	At3g04030
Prupe.4G000800	AT3G24120.1		Homeodomain-like superfamily protein	At3g24120
Prupe.8G201900	AT3G24860.1		Homeodomain-like superfamily protein	At3g24860
Prupe.3G192100	AT4G13640.1	UNE16	Homeodomain-like superfamily protein	At4g13640
Prupe.3G045300	AT1G72740.2		Homeodomain-like/winged-helix DNA-binding family protein	At1g72740
Prupe.2G122100	AT1G02145.3	ALG12,EBS4	homolog of asparagine-linked glycosylation 12	At1g02145
Prupe.4G225000	AT5G55280.1	ATFTSZ1-1,CPFTSZ,FTSZ1-1	homolog of bacterial cytokinesis Z-ring protein FTSZ 1-1	At5g55280
Prupe.7G204500	AT4G29820.1	ATCFIM-25,CFIM-25	homolog of CFIM-25	At4g29820
Prupe.8G049600	AT3G44530.2	HIRA	homolog of histone chaperone HIRA	At3g44530
Prupe.1G031500	AT3G23100.1	XRCC4	homolog of human DNA ligase iv-binding protein XRCC4	At3g23100
Prupe.1G563000	AT4G22970.1	AESP,ESP,RSW4	homolog of separase	At4g22970
Prupe.7G145300	AT2G23670.1	YCF37	homolog of Synechocystis YCF37	At2g23670
Prupe.4G006600	AT3G07740.1	ADA2A,ATADA2A,HAC10,HXA02,HXA2	homolog of yeast ADA2 2A	At3g07740
Prupe.8G217800	AT2G31270.1	ATCDT1A,CDT1,CDT1A	homolog of yeast CDT1 A	At2g31270
Prupe.1G139100	AT1G09020.1	ATSNF4,SNF4	homolog of yeast sucrose nonfermenting 4	At1g09020
Prupe.1G572500	AT3G57150.1	AtCBF5,AtNAP57,CBF5,NAP57	homologue of NAP57	At3g57150
Prupe.3G100900	AT3G57150.1	AtCBF5,AtNAP57,CBF5,NAP57	homologue of NAP57	At3g57150
Prupe.3G044900	AT1G72770.1	HAB1	homology to ABI1	At1g72770
Prupe.3G085200	AT1G52560.1		HSP20-like chaperones superfamily protein	At1g52560
Prupe.2G243800	AT1G53540.1		HSP20-like chaperones superfamily protein	At1g53540
Prupe.6G065900	AT1G53540.1		HSP20-like chaperones superfamily protein	At1g53540
Prupe.3G034800	AT1G54050.1		HSP20-like chaperones superfamily protein	At1g54050
Prupe.7G008300	AT1G54400.1		HSP20-like chaperones superfamily protein	At1g54400
Prupe.5G005900	AT1G54840.1		HSP20-like chaperones superfamily protein	At1g54840
Prupe.6G252600	AT2G37570.1	SLT1	HSP20-like chaperones superfamily protein	At2g37570
Prupe.7G010500	AT3G03773.1		HSP20-like chaperones superfamily protein	At3g03773
Prupe.5G190000	AT1G74520.1	ATHVA22A,HVA22A	HVA22 homologue A	At1g74520
Prupe.5G148300	AT4G24960.1	ATHVA22D,HVA22D	HVA22 homologue D	At4g24960
Prupe.4G140700	AT3G26040.1		HXXXD-type acyl-transferase family protein	At3g26040
Prupe.2G298600	AT5G23940.1	DCR,EMB3009,PEL3	HXXXD-type acyl-transferase family protein	At5g23940
Prupe.2G131100	AT1G77030.1		hydrolases, acting on acid anhydrides, in phosphorus-containing anhydrides;ATP-dependent helicases;nucleic acid binding;ATP binding;RNA binding;helicases	At1g77030
Prupe.7G187500	AT1G76490.1	HMG1,HMGR1	hydroxy methylglutaryl CoA reductase 1	At1g76490
Prupe.3G100800	AT5G48930.1	HCT	hydroxycinnamoyl-CoA shikimate/quinate hydroxycinnamoyl transferase	At5g48930
Prupe.3G101000	AT5G48930.1	HCT	hydroxycinnamoyl-CoA shikimate/quinate hydroxycinnamoyl transferase	At5g48930
Prupe.3G101400	AT5G48930.1	HCT	hydroxycinnamoyl-CoA shikimate/quinate hydroxycinnamoyl transferase	At5g48930
Prupe.6G247500	AT1G49330.1		hydroxyproline-rich glycoprotein family protein	At1g49330
Prupe.1G082700	AT2G18910.1		hydroxyproline-rich glycoprotein family protein	At2g18910
Prupe.1G416000	AT2G25930.1	ELF3,PYK20	hydroxyproline-rich glycoprotein family protein	At2g25930
Prupe.1G533200	AT4G24500.3		hydroxyproline-rich glycoprotein family protein	At4g24500
Prupe.7G142300	AT4G37130.1		hydroxyproline-rich glycoprotein family protein	At4g37130
Prupe.4G085100	AT1G17210.1	ATILP1,ILP1	IAP-like protein 1	At1g17210
Prupe.1G191400	AT2G31510.1	ARI7,ATARI7	IBR domain-containing protein	At2g31510
Prupe.6G353600	AT1G64790.1	ILA	ILITYHIA	At1g64790
Prupe.6G240100	AT5G03070.1	IMPA-9	importin alpha isoform 9	At5g03070
Prupe.8G229700	AT4G19540.1	INDL	IND1(iron-sulfur protein required for NADH dehydrogenase)-like	At4g19540
Prupe.8G234800	AT4G02670.1	AtIDD12,IDD12	indeterminate(ID)-domain 12	At4g02670
Prupe.8G215400	AT4G28640.1	IAA11	indole-3-acetic acid inducible 11	At4g28640
Prupe.7G247500	AT4G28640.2	IAA11	indole-3-acetic acid inducible 11	At4g28640
Prupe.6G210500	AT5G65670.2	IAA9	indole-3-acetic acid inducible 9	At5g65670
Prupe.8G203300	AT5G48820.1	ICK6,KRP3	inhibitor/interactor with cyclin-dependent kinase	At5g48820
Prupe.4G035200	AT4G05090.1		Inositol monophosphatase family protein	At4g05090
Prupe.6G041800	AT1G06900.1		Insulinase (Peptidase family M16) family protein	At1g06900
Prupe.3G042000	AT1G72570.1		Integrase-type DNA-binding superfamily protein	At1g72570
Prupe.2G256900	AT2G40340.1	AtERF48,DREB2C	Integrase-type DNA-binding superfamily protein	At2g40340
Prupe.3G223300	AT2G40340.1	AtERF48,DREB2C	Integrase-type DNA-binding superfamily protein	At2g40340
Prupe.7G058300	AT2G41710.1		Integrase-type DNA-binding superfamily protein	At2g41710
Prupe.8G264900	AT2G47520.1	HRE2	Integrase-type DNA-binding superfamily protein	At2g47520
Prupe.1G418600	AT4G37750.1	ANT,CKC,CKC1,DRG	Integrase-type DNA-binding superfamily protein	At4g37750
Prupe.6G216400	AT4G37750.1	ANT,CKC,CKC1,DRG	Integrase-type DNA-binding superfamily protein	At4g37750
Prupe.2G026800	AT5G13460.1	IQD11	IQ-domain 11	At5g13460
Prupe.2G317600	AT4G00820.1	iqd17	IQ-domain 17	At4g00820
Prupe.2G196500	AT1G01110.2	IQD18	IQ-domain 18	At1g01110
Prupe.3G057500	AT3G16490.1	IQD26	IQ-domain 26	At3g16490
Prupe.7G218500	AT3G16490.1	IQD26	IQ-domain 26	At3g16490
Prupe.1G269900	AT1G14380.1	IQD28	IQ-domain 28	At1g14380
Prupe.3G288200	AT5G14590.1		Isocitrate/isopropylmalate dehydrogenase family protein	At5g14590
Prupe.6G361700	AT5G16440.1	IPP1	isopentenyl diphosphate isomerase 1	At5g16440
Prupe.1G382200	AT1G75100.1	JAC1	J-domain protein required for chloroplast accumulation response 1	At1g75100
Prupe.1G331500	AT3G17860.1	JAI3,JAZ3,TIFY6B	jasmonate-zim-domain protein 3	At3g17860
Prupe.3G188200	AT1G30135.1	JAZ8,TIFY5A	jasmonate-zim-domain protein 8	At1g30135
Prupe.3G307800	AT1G26310.1	AGL10,CAL,CAL1	K-box region and MADS-box transcription factor family protein	At1g26310
Prupe.3G249300	AT1G69120.1	AGL7,AP1	K-box region and MADS-box transcription factor family protein	At1g69120
Prupe.8G069300	AT2G22540.1	AGL22,SVP	K-box region and MADS-box transcription factor family protein	At2g22540
Prupe.7G164100	AT3G54340.1	AP3,ATAP3	K-box region and MADS-box transcription factor family protein	At3g54340
Prupe.4G070500	AT4G18960.1	AG	K-box region and MADS-box transcription factor family protein	At4g18960
Prupe.8G077000	AT4G04850.2	ATKEA3,KEA3	K+ efflux antiporter 3	At4g04850
Prupe.4G114000	AT2G35060.1	KUP11	K+ uptake permease 11	At2g35060
Prupe.8G112300	AT5G07480.1	KUOX1	KAR-UP oxidoreductase 1	At5g07480
Prupe.7G120300	AT5G03770.1	KDTA	KDO transferase A	At5g03770
Prupe.8G115800	AT2G25970.1		KH domain-containing protein	At2g25970
Prupe.1G442700	AT4G10070.1		KH domain-containing protein	At4g10070
Prupe.7G076300	AT5G06770.1		KH domain-containing protein / zinc finger (CCCH type) family protein	At5g06770
Prupe.8G236300	AT1G03080.1		kinase interacting (KIP1-like) family protein	At1g03080
Prupe.1G188100	AT1G58210.1	EMB1674	kinase interacting family protein	At1g58210
Prupe.1G416700	AT4G08150.1	BP,BP1,KNAT1	KNOTTED-like from Arabidopsis thaliana	At4g08150
Prupe.5G088100	AT1G62990.1	IXR11,KNAT7	KNOTTED-like homeobox of Arabidopsis thaliana 7	At1g62990
Prupe.1G486200	AT5G25220.1	KNAT3	KNOTTED1-like homeobox gene 3	At5g25220
Prupe.1G335000	AT1G14760.2	KNATM	KNOX Arabidopsis thaliana meinox	At1g14760
Prupe.4G015200	AT1G62360.1	BUM,BUM1,SHL,STM,WAM,WAM1	KNOX/ELK homeobox transcription factor	At1g62360
Prupe.1G178000	AT1G16970.1	ATKU70,KU70	KU70 homolog	At1g16970
Prupe.2G145600	AT1G48050.1	ATKU80,KU80	Ku80 family protein	At1g48050
Prupe.7G046300	AT3G47930.1	ATGLDH,GLDH	L-galactono-1,4-lactone dehydrogenase	At3g47930
Prupe.8G047500	AT5G09360.1	LAC14	laccase 14	At5g09360
Prupe.8G190400	AT5G48480.1		Lactoylglutathione lyase / glyoxalase I family protein	At5g48480
Prupe.1G564500	AT2G01080.1		Late embryogenesis abundant (LEA) hydroxyproline-rich glycoprotein family	At2g01080
Prupe.4G267200	AT5G12330.4	LRP1	Lateral root primordium (LRP) protein-related	At5g12330
Prupe.7G163600	AT5G66350.1	SHI	Lateral root primordium (LRP) protein-related	At5g66350
Prupe.3G063100	AT3G11560.2		LETM1-like protein	At3g11560
Prupe.1G403600	AT2G26330.1	ER,QRP1	Leucine-rich receptor-like protein kinase family protein	At2g26330
Prupe.6G212200	AT5G65700.1	BAM1	Leucine-rich receptor-like protein kinase family protein	At5g65700
Prupe.7G012300	AT5G65700.2	BAM1	Leucine-rich receptor-like protein kinase family protein	At5g65700
Prupe.8G249500	AT1G03440.1		Leucine-rich repeat (LRR) family protein	At1g03440
Prupe.7G217200	AT4G29240.1		Leucine-rich repeat (LRR) family protein	At4g29240
Prupe.6G137100	AT5G22320.1		Leucine-rich repeat (LRR) family protein	At5g22320
Prupe.1G343600	AT1G10850.1		Leucine-rich repeat protein kinase family protein	At1g10850
Prupe.5G083400	AT1G12460.1		Leucine-rich repeat protein kinase family protein	At1g12460
Prupe.1G229200	AT1G67510.1		Leucine-rich repeat protein kinase family protein	At1g67510
Prupe.5G199400	AT1G74360.1		Leucine-rich repeat protein kinase family protein	At1g74360
Prupe.6G143800	AT2G01820.1		Leucine-rich repeat protein kinase family protein	At2g01820
Prupe.7G262300	AT2G24230.1		Leucine-rich repeat protein kinase family protein	At2g24230
Prupe.7G011100	AT3G03770.2		Leucine-rich repeat protein kinase family protein	At3g03770
Prupe.2G116300	AT3G47570.1		Leucine-rich repeat protein kinase family protein	At3g47570
Prupe.8G134500	AT4G34220.1		Leucine-rich repeat protein kinase family protein	At4g34220
Prupe.5G153400	AT5G14210.1		Leucine-rich repeat protein kinase family protein	At5g14210
Prupe.1G431300	AT5G43020.1		Leucine-rich repeat protein kinase family protein	At5g43020
Prupe.4G064800	AT5G45780.1		Leucine-rich repeat protein kinase family protein	At5g45780
Prupe.4G063700	AT5G45800.1	MEE62	Leucine-rich repeat protein kinase family protein	At5g45800
Prupe.4G105100	AT1G56130.1		Leucine-rich repeat transmembrane protein kinase	At1g56130
Prupe.4G157800	AT3G14840.2		Leucine-rich repeat transmembrane protein kinase	At3g14840
Prupe.2G292000	AT5G07280.1	EMS1,EXS	Leucine-rich repeat transmembrane protein kinase	At5g07280
Prupe.8G215300	AT4G28650.1		Leucine-rich repeat transmembrane protein kinase family protein	At4g28650
Prupe.7G253000	AT5G51350.1		Leucine-rich repeat transmembrane protein kinase family protein	At5g51350
Prupe.8G203500	AT2G32700.6	LUH	LEUNIG_homolog	At2g32700
Prupe.8G163100	AT2G21050.1	LAX2	like AUXIN RESISTANT 2	At2g21050
Prupe.2G107000	AT5G17690.1	LHP1,TFL2	like heterochromatin protein (LHP1)	At5g17690
Prupe.6G182600	AT2G22170.1		Lipase/lipooxygenase, PLAT/LH2 family protein	At2g22170
Prupe.3G148800	AT3G02600.1	ATLPP3,LPP3	lipid phosphate phosphatase 3	At3g02600
Prupe.6G293000	AT2G38540.1	ATLTP1,LP1,LTP1	lipid transfer protein 1	At2g38540
Prupe.6G034800	AT5G07630.1		lipid transporters	At5g07630
Prupe.1G122400	AT3G16950.1	LPD1,ptlpd1	lipoamide dehydrogenase 1	At3g16950
Prupe.7G235500	AT4G32551.1	LUG,RON2	LisH dimerisation motif;WD40/YVTN repeat-like-containing domain	At4g32551
Prupe.1G468400	AT4G32551.2	LUG,RON2	LisH dimerisation motif;WD40/YVTN repeat-like-containing domain	At4g32551
Prupe.1G470800	AT4G32551.2	LUG,RON2	LisH dimerisation motif;WD40/YVTN repeat-like-containing domain	At4g32551
Prupe.6G210700	AT4G37880.1		LisH/CRA/RING-U-box domains-containing protein	At4g37880
Prupe.3G240800	AT1G67230.1	LINC1	little nuclei1	At1g67230
Prupe.8G077500	AT3G14460.1		LRR and NB-ARC domains-containing disease resistance protein	At3g14460
Prupe.6G363000	AT3G03340.1	UNE6	LUC7 related protein	At3g03340
Prupe.3G025700	AT1G78960.1	ATLUP2,LUP2	lupeol synthase 2	At1g78960
Prupe.3G025800	AT1G78960.1	ATLUP2,LUP2	lupeol synthase 2	At1g78960
Prupe.6G002900	AT3G13490.1	ATKRS-2,OVA5	Lysyl-tRNA synthetase, class II	At3g13490
Prupe.1G378700	AT5G42770.2		Maf-like protein	At5g42770
Prupe.3G100200	AT1G16010.3	MGT2,MRS2-1	magnesium transporter 2	At1g16010
Prupe.8G231400	AT5G09690.2	ATMGT7,MGT7,MRS2-7	magnesium transporter 7	At5g09690
Prupe.3G173900	AT1G29820.1		Magnesium transporter CorA-like family protein	At1g29820
Prupe.4G074800	AT1G29820.2		Magnesium transporter CorA-like family protein	At1g29820
Prupe.2G321300	AT1G18010.1		Major facilitator superfamily protein	At1g18010
Prupe.1G585400	AT1G59740.1		Major facilitator superfamily protein	At1g59740
Prupe.3G066300	AT1G79820.1	SGB1	Major facilitator superfamily protein	At1g79820
Prupe.8G248600	AT2G48020.1		Major facilitator superfamily protein	At2g48020
Prupe.8G248700	AT2G48020.2		Major facilitator superfamily protein	At2g48020
Prupe.3G277200	AT5G14940.1		Major facilitator superfamily protein	At5g14940
Prupe.1G157000	AT5G26340.1	ATSTP13,MSS1,STP13	Major facilitator superfamily protein	At5g26340
Prupe.5G185100	AT5G62680.1		Major facilitator superfamily protein	At5g62680
Prupe.8G016700	AT1G23280.1		MAK16 protein-related	At1g23280
Prupe.2G262400	AT3G10920.1	ATMSD1,MEE33,MSD1	manganese superoxide dismutase 1	At3g10920
Prupe.6G042300	AT3G10920.1	ATMSD1,MEE33,MSD1	manganese superoxide dismutase 1	At3g10920
Prupe.4G022000	AT3G21690.1		MATE efflux family protein	At3g21690
Prupe.3G180200	AT3G59030.1	ATTT12,TT12	MATE efflux family protein	At3g59030
Prupe.5G082100	AT4G22790.1		MATE efflux family protein	At4g22790
Prupe.1G090100	AT5G52450.1		MATE efflux family protein	At5g52450
Prupe.5G227700	AT5G52450.1		MATE efflux family protein	At5g52450
Prupe.1G568400	AT1G60870.1	MEE9	maternal effect embryo arrest 9	At1g60870
Prupe.1G358700	AT1G53470.1	MSL4	mechanosensitive channel of small conductance-like 4	At1g53470
Prupe.1G108500	AT4G04780.1	MED21	mediator 21	At4g04780
Prupe.4G022700	AT4G04780.1	MED21	mediator 21	At4g04780
Prupe.2G198700	AT3G58810.1	ATMTP3,ATMTPA2,MTP3,MTPA2	metal tolerance protein A2	At3g58810
Prupe.2G141300	AT2G45240.1	MAP1A	methionine aminopeptidase 1A	At2g45240
Prupe.7G135200	AT4G37040.1	MAP1D	methionine aminopeptidase 1D	At4g37040
Prupe.7G245300	AT3G15790.1	ATMBD11,MBD11	methyl-CPG-binding domain 11	At3g15790
Prupe.6G076700	AT5G59380.1	ATMBD6,MBD6	methyl-CPG-binding domain 6	At5g59380
Prupe.8G062800	AT1G22310.2	ATMBD8,MBD8	methyl-CPG-binding domain 8	At1g22310
Prupe.4G025200	AT1G11580.1	ATPMEPCRA,PMEPCRA	methylesterase PCR A	At1g11580
Prupe.6G348100	AT1G54650.2		Methyltransferase family protein	At1g54650
Prupe.1G383100	AT1G19340.1		Methyltransferase MT-A70 family protein	At1g19340
Prupe.6G043500	AT5G58375.1		Methyltransferase-related protein	At5g58375
Prupe.6G047200	AT5G01710.1		methyltransferases	At5g01710
Prupe.6G329700	AT3G26410.1		methyltransferases;nucleic acid binding	At3g26410
Prupe.1G338100	AT2G01910.1	ATMAP65-6,MAP65-6	Microtubule associated protein (MAP65/ASE1) family protein	At2g01910
Prupe.2G146300	AT5G51600.1	ATMAP65-3,MAP65-3,PLE	Microtubule associated protein (MAP65/ASE1) family protein	At5g51600
Prupe.5G212600	AT5G35520.1	ATMIS12,MIS12	minichromosome instability 12 (mis12)-like	At5g35520
Prupe.1G211500	AT1G44900.1	ATMCM2,MCM2	minichromosome maintenance (MCM2/3/5) family protein	At1g44900
Prupe.7G252700	AT2G07690.1	MCM5	Minichromosome maintenance (MCM2/3/5) family protein	At2g07690
Prupe.8G088400	AT2G16440.1	MCM4	Minichromosome maintenance (MCM2/3/5) family protein	At2g16440
Prupe.8G272000	AT4G02060.2	MCM7,PRL	Minichromosome maintenance (MCM2/3/5) family protein	At4g02060
Prupe.4G121000	AT5G44635.1	MCM6	minichromosome maintenance (MCM2/3/5) family protein	At5g44635
Prupe.6G241500	AT3G09660.1	MCM8	minichromosome maintenance 8	At3g09660
Prupe.8G065100	AT2G14050.1	MCM9	minichromosome maintenance 9	At2g14050
Prupe.6G363300	AT1G65290.1	mtACP2	mitochondrial acyl carrier protein 2	At1g65290
Prupe.7G054700	AT2G41600.3		Mitochondrial glycoprotein family protein	At2g41600
Prupe.2G322200	AT5G24650.1		Mitochondrial import inner membrane translocase subunit Tim17/Tim22/Tim23 family protein	At5g24650
Prupe.8G126100	AT4G35490.1	MRPL11	mitochondrial ribosomal protein L11	At4g35490
Prupe.3G069700	AT1G79900.1	ATMBAC2,BAC2	Mitochondrial substrate carrier family protein	At1g79900
Prupe.4G050500	AT2G33820.1	ATMBAC1,MBAC1	Mitochondrial substrate carrier family protein	At2g33820
Prupe.2G241600	AT3G55640.1		Mitochondrial substrate carrier family protein	At3g55640
Prupe.5G100200	AT4G11440.1		Mitochondrial substrate carrier family protein	At4g11440
Prupe.8G063200	AT5G46800.1	BOU	Mitochondrial substrate carrier family protein	At5g46800
Prupe.5G207400	AT1G74120.1		Mitochondrial transcription termination factor family protein	At1g74120
Prupe.3G025200	AT1G78930.1		Mitochondrial transcription termination factor family protein	At1g78930
Prupe.3G302700	AT4G14605.1		Mitochondrial transcription termination factor family protein	At4g14605
Prupe.1G005900	AT5G07900.1		Mitochondrial transcription termination factor family protein	At5g07900
Prupe.2G037400	AT5G07900.1		Mitochondrial transcription termination factor family protein	At5g07900
Prupe.2G041000	AT5G07900.1		Mitochondrial transcription termination factor family protein	At5g07900
Prupe.2G041100	AT5G07900.1		Mitochondrial transcription termination factor family protein	At5g07900
Prupe.5G022300	AT5G55090.1	MAPKKK15	mitogen-activated protein kinase kinase kinase 15	At5g55090
Prupe.1G346000	AT3G13530.1	MAP3KE1,MAPKKK7	mitogen-activated protein kinase kinase kinase 7	At3g13530
Prupe.1G242800	AT3G55270.1	ATMKP1,MKP1	mitogen-activated protein kinase phosphatase 1	At3g55270
Prupe.1G128700	AT1G24020.2	MLP423	MLP-like protein 423	At1g24020
Prupe.6G153900	AT5G20990.1	B73,CHL6,CNX,CNX1,SIR4	molybdopterin biosynthesis CNX1 protein / molybdenum cofactor biosynthesis enzyme CNX1 (CNX1)	At5g20990
Prupe.3G286700	AT3G27820.1	ATMDAR4,MDAR4	monodehydroascorbate reductase 4	At3g27820
Prupe.5G106000	AT1G63940.2	MDAR6	monodehydroascorbate reductase 6	At1g63940
Prupe.1G429500	AT1G02740.1		MRG family protein	At1g02740
Prupe.1G272100	AT2G02880.1		mucin-related	At2g02880
Prupe.6G305400	AT1G64260.1		MuDR family transposase	At1g64260
Prupe.2G305600	AT3G59140.1	ATMRP14,MRP14	multidrug resistance-associated protein 14	At3g59140
Prupe.1G050200	AT3G24320.1	ATMSH1,CHM,CHM1,MSH1	MUTL protein homolog 1	At3g24320
Prupe.1G555900	AT4G09140.1	ATMLH1,MLH1	MUTL-homologue 1	At4g09140
Prupe.3G090700	AT1G52500.2	ATFPG-1,ATFPG-2,ATMMH-1,ATMMH-2,FPG-1,FPG-2,MMH-1,MMH-2	MUTM homolog-1	At1g52500
Prupe.5G217300	AT3G18524.1	ATMSH2,MSH2	MUTS homolog 2	At3g18524
Prupe.8G271300	AT4G02070.1	ATMSH6,MSH6,MSH6-1	MUTS homolog 6	At4g02070
Prupe.7G228900	AT3G24495.1	ATMSH7,MSH6-2,MSH7	MUTS homolog 7	At3g24495
Prupe.5G066100	AT4G17380.1	ATMSH4,MSH4	MUTS-like protein 4	At4g17380
Prupe.6G267600	AT3G09230.1	AtMYB1,MYB1	myb domain protein 1	At3g09230
Prupe.1G405400	AT5G49330.1	ATMYB111,MYB111,PFG3	myb domain protein 111	At5g49330
Prupe.5G126600	AT2G47460.1	ATMYB12,MYB12,PFG1	myb domain protein 12	At2g47460
Prupe.2G164300	AT3G61250.1	AtMYB17,MYB17	myb domain protein 17	At3g61250
Prupe.1G551400	AT1G22640.1	ATMYB3,MYB3	myb domain protein 3	At1g22640
Prupe.5G065500	AT4G38620.1	ATMYB4,MYB4	myb domain protein 4	At4g38620
Prupe.5G230700	AT4G38620.1	ATMYB4,MYB4	myb domain protein 4	At4g38620
Prupe.1G416400	AT5G65790.1	ATMYB68,MYB68	myb domain protein 68	At5g65790
Prupe.6G229000	AT4G37260.1	ATMYB73,MYB73	myb domain protein 73	At4g37260
Prupe.2G327700	AT5G16770.2	AtMYB9,MYB9	myb domain protein 9	At5g16770
Prupe.6G210800	AT5G41020.1		myb family transcription factor	At5g41020
Prupe.1G262700	AT1G70000.1		myb-like transcription factor family protein	At1g70000
Prupe.3G055000	AT1G14520.1	MIOX1	myo-inositol oxygenase 1	At1g14520
Prupe.8G211100	AT5G43900.3	ATMYA2,MYA2,XI-2,XI-6	myosin 2	At5g43900
Prupe.1G403500	AT4G33200.1	ATXI-I,XI-15,XI-I	myosin, putative	At4g33200
Prupe.1G463900	AT3G57560.1	NAGK	N-acetyl-l-glutamate kinase	At3g57560
Prupe.6G219600	AT2G22910.1	NAGS1	N-acetyl-l-glutamate synthase 1	At2g22910
Prupe.4G112500	AT1G79210.2		N-terminal nucleophile aminohydrolases (Ntn hydrolases) superfamily protein	At1g79210
Prupe.1G430400	AT3G16150.1		N-terminal nucleophile aminohydrolases (Ntn hydrolases) superfamily protein	At3g16150
ppa018667m.g.v1.0	NA	NA	NA	NA
ppa010758m.g.v1.0	NA	NA	NA	NA
Prupe.1G493100	AT1G01720.1	ANAC002,ATAF1	NAC (No Apical Meristem) domain transcriptional regulator superfamily protein	At1g01720
Prupe.2G091300	AT3G10480.2	ANAC050,NAC050	NAC domain containing protein 50	At3g10480
Prupe.2G201600	AT5G17260.1	anac086,NAC086	NAC domain containing protein 86	At5g17260
Prupe.2G114100	AT2G13560.1	NAD-ME1	NAD-dependent malic enzyme 1	At2g13560
Prupe.4G156300	AT1G78590.1	ATNADK-3,NADK3	NAD(H) kinase 3	At1g78590
Prupe.2G176300	AT1G01510.1	AN	NAD(P)-binding Rossmann-fold superfamily protein	At1g01510
Prupe.1G233400	AT1G24360.1		NAD(P)-binding Rossmann-fold superfamily protein	At1g24360
Prupe.4G101700	AT1G30620.2	HSR8,MUR4,UXE1	NAD(P)-binding Rossmann-fold superfamily protein	At1g30620
Prupe.5G005000	AT2G33590.1		NAD(P)-binding Rossmann-fold superfamily protein	At2g33590
Prupe.5G029400	AT2G47140.1		NAD(P)-binding Rossmann-fold superfamily protein	At2g47140
Prupe.6G363500	AT3G03330.1		NAD(P)-binding Rossmann-fold superfamily protein	At3g03330
Prupe.8G106300	AT3G18890.1		NAD(P)-binding Rossmann-fold superfamily protein	At3g18890
Prupe.6G151900	AT3G61220.2		NAD(P)-binding Rossmann-fold superfamily protein	At3g61220
Prupe.5G116400	AT4G27250.1		NAD(P)-binding Rossmann-fold superfamily protein	At4g27250
Prupe.5G242400	AT4G27760.1	FEY,FEY3	NAD(P)-binding Rossmann-fold superfamily protein	At4g27760
Prupe.8G264400	AT5G04070.1		NAD(P)-binding Rossmann-fold superfamily protein	At5g04070
Prupe.2G239600	AT5G06060.1		NAD(P)-binding Rossmann-fold superfamily protein	At5g06060
Prupe.3G165000	AT5G37530.2		NAD(P)-binding Rossmann-fold superfamily protein	At5g37530
Prupe.5G169500	AT5G50130.1		NAD(P)-binding Rossmann-fold superfamily protein	At5g50130
Prupe.8G250200	AT1G04420.1		NAD(P)-linked oxidoreductase superfamily protein	At1g04420
Prupe.3G179600	AT1G06690.1		NAD(P)-linked oxidoreductase superfamily protein	At1g06690
Prupe.1G244700	AT1G59960.1		NAD(P)-linked oxidoreductase superfamily protein	At1g59960
Prupe.1G022200	AT1G60680.1		NAD(P)-linked oxidoreductase superfamily protein	At1g60680
Prupe.8G157600	AT4G33670.1		NAD(P)-linked oxidoreductase superfamily protein	At4g33670
Prupe.3G231400	AT4G28220.1	NDB1	NAD(P)H dehydrogenase B1	At4g28220
Prupe.5G138300	AT5G51060.1	ATRBOHC,RBOHC,RHD2	NADPH/respiratory burst oxidase protein D	At5g51060
Prupe.5G167600	AT3G07040.1	RPM1,RPS3	NB-ARC domain-containing disease resistance protein	At3g07040
Prupe.8G007600	AT3G07040.1	RPM1,RPS3	NB-ARC domain-containing disease resistance protein	At3g07040
Prupe.6G130000	AT3G14470.1		NB-ARC domain-containing disease resistance protein	At3g14470
Prupe.2G192600	AT1G01225.1		NC domain-containing protein-related	At1g01225
Prupe.6G141400	AT3G11660.1	NHL1	NDR1/HIN1-like 1	At3g11660
Prupe.7G097100	AT3G11660.1	NHL1	NDR1/HIN1-like 1	At3g11660
Prupe.4G055900	AT4G18470.1	SNI1	negative regulator of systemic acquired resistance (SNI1)	At4g18470
Prupe.1G485900	AT4G32050.1		neurochondrin family protein	At4g32050
Prupe.1G348500	AT5G23230.1	NIC2	nicotinamidase 2	At5g23230
Prupe.1G309800	AT3G25882.1	NIMIN-2	NIM1-interacting 2	At3g25882
Prupe.7G100200	AT5G22300.1	AtNIT4,NIT4	nitrilase 4	At5g22300
Prupe.6G132000	AT2G27450.1	ATNLP1,CPA,NLP1	nitrilase-like protein 1	At2g27450
Prupe.2G262200	AT1G06890.2		nodulin MtN21 /EamA-like transporter family protein	At1g06890
Prupe.1G353200	AT4G19185.1		nodulin MtN21 /EamA-like transporter family protein	At4g19185
Prupe.1G257200	AT5G40230.1		nodulin MtN21 /EamA-like transporter family protein	At5g40230
Prupe.3G281000	AT5G40240.2		nodulin MtN21 /EamA-like transporter family protein	At5g40240
Prupe.6G015300	AT1G51130.1		Nse4, component of Smc5/6 DNA repair complex	At1g51130
Prupe.6G138100	AT2G27300.1	ANAC040,NTL8	NTM1-like 8	At2g27300
Prupe.8G265800	AT1G02560.1	CLPP5,NCLPP1,NCLPP5	nuclear encoded CLP protease 5	At1g02560
Prupe.7G093100	AT5G06510.1	NF-YA10	nuclear factor Y, subunit A10	At5g06510
Prupe.7G203500	AT1G72830.1	ATHAP2C,HAP2C,NF-YA3	nuclear factor Y, subunit A3	At1g72830
Prupe.2G014500	AT1G30500.2	NF-YA7	nuclear factor Y, subunit A7	At1g30500
Prupe.4G090200	AT1G30500.2	NF-YA7	nuclear factor Y, subunit A7	At1g30500
Prupe.6G175100	AT4G14540.1	NF-YB3	nuclear factor Y, subunit B3	At4g14540
Prupe.5G150400	AT3G48590.1	ATHAP5A,HAP5A,NF-YC1	nuclear factor Y, subunit C1	At3g48590
Prupe.6G001200	AT1G55540.1	emb1011	Nuclear pore complex protein	At1g55540
Prupe.2G249200	AT5G05680.1	MOS7	nuclear pore complex protein-related	At5g05680
Prupe.8G049700	AT5G63320.3	NPX1	nuclear protein X1	At5g63320
Prupe.6G089600	AT5G60040.1	NRPC1	nuclear RNA polymerase C1	At5g60040
Prupe.2G035700	AT2G40030.1	ATNRPD1B,DMS5,DRD3,NRPD1B,NRPE1	nuclear RNA polymerase D1B	At2g40030
Prupe.1G393500	AT3G23780.2	DMS2,DRD2,NRPD2,NRPD2A,NRPE2	nuclear RNA polymerase D2A	At3g23780
Prupe.5G122700	AT4G10925.2		Nuclear transport factor 2 (NTF2) family protein	At4g10925
Prupe.1G423900	AT1G27750.1		nucleic acid binding	At1g27750
Prupe.1G585700	AT2G02570.1		nucleic acid binding;RNA binding	At2g02570
Prupe.7G146600	AT2G23740.2		nucleic acid binding;sequence-specific DNA binding transcription factors;zinc ion binding	At2g23740
Prupe.8G085700	AT2G16485.1		nucleic acid binding;zinc ion binding;DNA binding	At2g16485
Prupe.5G233900	AT2G05210.1	ATPOT1,AtPOT1a	Nucleic acid-binding, OB-fold-like protein	At2g05210
Prupe.3G134500	AT4G28440.1		Nucleic acid-binding, OB-fold-like protein	At4g28440
Prupe.6G352700	AT5G38890.1		Nucleic acid-binding, OB-fold-like protein	At5g38890
Prupe.1G333300	AT1G14850.1	NUP155	nucleoporin 155	At1g14850
Prupe.7G245100	AT5G20200.1		nucleoporin-related	At5g20200
Prupe.5G156200	AT5G63310.1	ATNDPK2,NDPK IA,NDPK IA IA,NDPK1A,NDPK2	nucleoside diphosphate kinase 2	At5g63310
Prupe.7G207300	AT2G19480.3	NAP1;2,NFA02,NFA2	nucleosome assembly protein 1;2	At2g19480
Prupe.3G300400	AT5G50960.1	ATNBP35,NBP35	nucleotide binding protein 35	At5g50960
Prupe.4G106000	AT4G19610.1		nucleotide binding;nucleic acid binding;RNA binding	At4g19610
Prupe.5G069400	AT2G35710.1		Nucleotide-diphospho-sugar transferases superfamily protein	At2g35710
Prupe.2G089900	AT5G03760.1	ATCSLA09,ATCSLA9,CSLA09,CSLA9,RAT4	Nucleotide-diphospho-sugar transferases superfamily protein	At5g03760
Prupe.2G281200	AT5G62290.2		nucleotide-sensitive chloride conductance regulator (ICln) family protein	At5g62290
Prupe.5G114600	AT5G41760.2		Nucleotide-sugar transporter family protein	At5g41760
Prupe.7G247800	AT4G32272.1		Nucleotide/sugar transporter family protein	At4g32272
Prupe.1G071900	AT5G57100.1		Nucleotide/sugar transporter family protein	At5g57100
Prupe.4G057200	AT1G28960.5	ATNUDT15,ATNUDX15,NUDX15	nudix hydrolase homolog 15	At1g28960
Prupe.3G072500	AT1G52380.1		NUP50 (Nucleoporin 50 kDa) protein	At1g52380
Prupe.1G380300	AT2G16230.1		O-Glycosyl hydrolases family 17 protein	At2g16230
Prupe.4G002100	AT4G17180.1		O-Glycosyl hydrolases family 17 protein	At4g17180
Prupe.5G008200	AT4G26830.1		O-Glycosyl hydrolases family 17 protein	At4g26830
Prupe.6G305700	AT4G26830.1		O-Glycosyl hydrolases family 17 protein	At4g26830
Prupe.8G098000	AT4G34480.1		O-Glycosyl hydrolases family 17 protein	At4g34480
Prupe.6G076900	AT5G24318.1		O-Glycosyl hydrolases family 17 protein	At5g24318
Prupe.3G120200	AT4G35150.1		O-methyltransferase family protein	At4g35150
Prupe.3G127600	AT4G35160.1		O-methyltransferase family protein	At4g35160
Prupe.3G129800	AT4G35160.1		O-methyltransferase family protein	At4g35160
Prupe.1G388600	AT3G50410.1	OBP1	OBF binding protein 1	At3g50410
Prupe.7G142500	AT3G50410.1	OBP1	OBF binding protein 1	At3g50410
Prupe.7G169800	AT4G10770.1	ATOPT7,OPT7	oligopeptide transporter 7	At4g10770
Prupe.1G072000	AT4G29870.1		Oligosaccharyltransferase complex/magnesium transporter family protein	At4g29870
Prupe.6G259200	AT5G02120.1	OHP	one helix protein	At5g02120
Prupe.2G329300	AT5G16690.1	ATORC3,ORC3	origin recognition complex subunit 3	At5g16690
Prupe.1G319900	AT2G01120.1	ATORC4,ORC4	origin recognition complex subunit 4	At2g01120
Prupe.1G376500	AT1G75330.1	OTC	ornithine carbamoyltransferase	At1g75330
Prupe.7G083500	AT5G64200.2	ATSC35,SC35	ortholog of human splicing factor SC35	At5g64200
Prupe.6G146000	AT3G44160.1		Outer membrane OMP85 family protein	At3g44160
Prupe.6G077600	AT2G28900.1	ATOEP16-1,ATOEP16-L,OEP16,OEP16-1	outer plastid envelope protein 16-1	At2g28900
Prupe.6G290900	AT2G30400.1	ATOFP2,OFP2	ovate family protein 2	At2g30400
Prupe.7G152000	AT2G18500.1	ATOFP7,OFP7	ovate family protein 7	At2g18500
Prupe.1G478200	AT5G11270.1	OCP3	overexpressor of cationic peroxidase 3	At5g11270
Prupe.4G003400	AT2G22260.1		oxidoreductase, 2OG-Fe(II) oxygenase family protein	At2g22260
Prupe.3G284300	AT1G23740.1		Oxidoreductase, zinc-binding dehydrogenase family protein	At1g23740
Prupe.3G284600	AT1G23740.1		Oxidoreductase, zinc-binding dehydrogenase family protein	At1g23740
Prupe.1G540100	AT3G28670.1		oxidoreductase, zinc-binding dehydrogenase family protein	At3g28670
Prupe.8G195800	AT4G13010.1		Oxidoreductase, zinc-binding dehydrogenase family protein	At4g13010
Prupe.1G377800	AT1G75260.1		oxidoreductases, acting on NADH or NADPH	At1g75260
Prupe.1G241000	AT3G28390.1	PGP18	P-glycoprotein 18	At3g28390
Prupe.6G351600	AT1G08600.2	ATRX,CHR20	P-loop containing nucleoside triphosphate hydrolases superfamily protein	At1g08600
Prupe.2G210600	AT1G53390.1		P-loop containing nucleoside triphosphate hydrolases superfamily protein	At1g53390
Prupe.1G215900	AT1G65810.1		P-loop containing nucleoside triphosphate hydrolases superfamily protein	At1g65810
Prupe.1G551200	AT1G72040.1		P-loop containing nucleoside triphosphate hydrolases superfamily protein	At1g72040
Prupe.1G499900	AT1G77620.1		P-loop containing nucleoside triphosphate hydrolases superfamily protein	At1g77620
Prupe.2G090100	AT2G28600.1		P-loop containing nucleoside triphosphate hydrolases superfamily protein	At2g28600
Prupe.1G030700	AT2G30630.1		P-loop containing nucleoside triphosphate hydrolases superfamily protein	At2g30630
Prupe.7G056100	AT2G41670.1		P-loop containing nucleoside triphosphate hydrolases superfamily protein	At2g41670
Prupe.7G056300	AT2G41670.1		P-loop containing nucleoside triphosphate hydrolases superfamily protein	At2g41670
Prupe.7G240900	AT2G42520.1		P-loop containing nucleoside triphosphate hydrolases superfamily protein	At2g42520
Prupe.3G303400	AT3G01820.1		P-loop containing nucleoside triphosphate hydrolases superfamily protein	At3g01820
Prupe.1G149000	AT3G06200.1		P-loop containing nucleoside triphosphate hydrolases superfamily protein	At3g06200
Prupe.6G240000	AT3G09720.1		P-loop containing nucleoside triphosphate hydrolases superfamily protein	At3g09720
Prupe.3G305500	AT3G27120.1		P-loop containing nucleoside triphosphate hydrolases superfamily protein	At3g27120
Prupe.7G135700	AT3G50620.1		P-loop containing nucleoside triphosphate hydrolases superfamily protein	At3g50620
Prupe.1G114400	AT4G21800.1	QQT2	P-loop containing nucleoside triphosphate hydrolases superfamily protein	At4g21800
Prupe.3G246400	AT5G26667.1	PYR6	P-loop containing nucleoside triphosphate hydrolases superfamily protein	At5g26667
Prupe.6G035600	AT5G56220.1		P-loop containing nucleoside triphosphate hydrolases superfamily protein	At5g56220
Prupe.6G106900	AT5G60760.1		P-loop containing nucleoside triphosphate hydrolases superfamily protein	At5g60760
Prupe.2G275800	AT5G61460.1	ATRAD18,MIM,SMC6B	P-loop containing nucleoside triphosphate hydrolases superfamily protein	At5g61460
Prupe.5G166600	AT5G63120.2		P-loop containing nucleoside triphosphate hydrolases superfamily protein	At5g63120
Prupe.1G544700	AT5G67630.1		P-loop containing nucleoside triphosphate hydrolases superfamily protein	At5g67630
Prupe.1G532800	AT4G24520.1	AR1,ATR1	P450 reductase 1	At4g24520
Prupe.5G172800	AT4G32180.1	ATPANK2,PANK2	pantothenate kinase 2	At4g32180
Prupe.2G262700	AT3G56320.1		PAP/OAS1 substrate-binding domain superfamily	At3g56320
Prupe.1G371600	AT4G39090.1	RD19,RD19A	Papain family cysteine protease	At4g39090
Prupe.1G503200	AT1G77700.1		Pathogenesis-related thaumatin superfamily protein	At1g77700
Prupe.7G169500	AT4G38660.1		Pathogenesis-related thaumatin superfamily protein	At4g38660
Prupe.1G494100	AT1G21750.1	ATPDI5,ATPDIL1-1,PDI5,PDIL1-1	PDI-like 1-1	At1g21750
Prupe.6G101200	AT5G60640.1	ATPDI2,ATPDIL1-4,PDI2,PDIL1-4	PDI-like 1-4	At5g60640
Prupe.6G364900	AT1G65480.1	FT	PEBP (phosphatidylethanolamine-binding protein) family protein	At1g65480
Prupe.1G239900	AT1G67750.1		Pectate lyase family protein	At1g67750
Prupe.1G251200	AT1G60590.1		Pectin lyase-like superfamily protein	At1g60590
Prupe.6G247100	AT3G55140.1		Pectin lyase-like superfamily protein	At3g55140
Prupe.7G070000	AT3G57790.1		Pectin lyase-like superfamily protein	At3g57790
Prupe.5G117600	AT4G23820.1		Pectin lyase-like superfamily protein	At4g23820
Prupe.2G206100	AT5G04310.1		Pectin lyase-like superfamily protein	At5g04310
Prupe.1G208600	AT3G62060.1		Pectinacetylesterase family protein	At3g62060
Prupe.5G075900	AT1G12250.2		Pentapeptide repeat-containing protein	At1g12250
Prupe.4G101500	AT1G30610.2	EMB2279,EMB88	pentatricopeptide (PPR) repeat-containing protein	At1g30610
Prupe.5G047200	AT1G32415.1		pentatricopeptide (PPR) repeat-containing protein	At1g32415
Prupe.2G095300	AT3G46610.1		Pentatricopeptide repeat (PPR-like) superfamily protein	At3g46610
Prupe.2G064100	AT1G11710.1		Pentatricopeptide repeat (PPR) superfamily protein	At1g11710
Prupe.1G359600	AT1G20300.1		Pentatricopeptide repeat (PPR) superfamily protein	At1g20300
Prupe.1G272200	AT1G26900.1		Pentatricopeptide repeat (PPR) superfamily protein	At1g26900
Prupe.5G218700	AT1G53330.1		Pentatricopeptide repeat (PPR) superfamily protein	At1g53330
Prupe.4G129400	AT1G79490.1	EMB2217	Pentatricopeptide repeat (PPR) superfamily protein	At1g79490
Prupe.1G275200	AT2G02980.1	OTP85	Pentatricopeptide repeat (PPR) superfamily protein	At2g02980
Prupe.1G281800	AT2G03380.1		Pentatricopeptide repeat (PPR) superfamily protein	At2g03380
Prupe.3G289100	AT2G13600.1		Pentatricopeptide repeat (PPR) superfamily protein	At2g13600
Prupe.7G009700	AT2G13600.1		Pentatricopeptide repeat (PPR) superfamily protein	At2g13600
Prupe.8G257000	AT2G13600.1		Pentatricopeptide repeat (PPR) superfamily protein	At2g13600
Prupe.8G019300	AT2G15630.1		Pentatricopeptide repeat (PPR) superfamily protein	At2g15630
Prupe.2G218100	AT2G16880.1		Pentatricopeptide repeat (PPR) superfamily protein	At2g16880
Prupe.6G107000	AT2G28050.1		Pentatricopeptide repeat (PPR) superfamily protein	At2g28050
Prupe.8G196100	AT3G07290.1		Pentatricopeptide repeat (PPR) superfamily protein	At3g07290
Prupe.6G174500	AT3G18110.1	EMB1270	Pentatricopeptide repeat (PPR) superfamily protein	At3g18110
Prupe.1G189500	AT3G53700.1	MEE40	Pentatricopeptide repeat (PPR) superfamily protein	At3g53700
Prupe.8G271400	AT3G62470.1		Pentatricopeptide repeat (PPR) superfamily protein	At3g62470
Prupe.8G241600	AT4G02820.1		Pentatricopeptide repeat (PPR) superfamily protein	At4g02820
Prupe.5G104800	AT4G13650.1		Pentatricopeptide repeat (PPR) superfamily protein	At4g13650
Prupe.7G002600	AT4G13650.1		Pentatricopeptide repeat (PPR) superfamily protein	At4g13650
Prupe.7G036400	AT4G17616.1		Pentatricopeptide repeat (PPR) superfamily protein	At4g17616
Prupe.8G139200	AT5G02860.1		Pentatricopeptide repeat (PPR) superfamily protein	At5g02860
Prupe.3G263400	AT5G15340.1		Pentatricopeptide repeat (PPR) superfamily protein	At5g15340
Prupe.3G290200	AT5G40400.1		Pentatricopeptide repeat (PPR) superfamily protein	At5g40400
Prupe.6G024500	AT5G55840.1		Pentatricopeptide repeat (PPR) superfamily protein	At5g55840
Prupe.1G077100	AT5G57250.1		Pentatricopeptide repeat (PPR) superfamily protein	At5g57250
Prupe.1G186400	AT5G65560.1		Pentatricopeptide repeat (PPR) superfamily protein	At5g65560
Prupe.7G099700	AT3G02875.1	ILR1	Peptidase M20/M25/M40 family protein	At3g02875
Prupe.8G181800	AT4G38220.2		Peptidase M20/M25/M40 family protein	At4g38220
Prupe.4G123400	AT4G20310.2		Peptidase M50 family protein	At4g20310
Prupe.4G077300	AT1G53530.1		Peptidase S24/S26A/S26B/S26C family protein	At1g53530
Prupe.7G036500	AT2G47020.1		Peptide chain release factor 1	At2g47020
Prupe.3G081800	AT1G15390.1	ATDEF1,PDF1A	peptide deformylase 1A	At1g15390
Prupe.6G061500	AT5G01180.1	ATPTR5,PTR5	peptide transporter 5	At5g01180
Prupe.5G054800	AT4G17070.1		peptidyl-prolyl cis-trans isomerases	At4g17070
Prupe.1G460600	AT2G18980.1		Peroxidase superfamily protein	At2g18980
Prupe.6G191800	AT2G22420.1		Peroxidase superfamily protein	At2g22420
Prupe.8G067000	AT5G40150.1		Peroxidase superfamily protein	At5g40150
Prupe.1G405700	AT2G26350.1	ATPEX10,PEX10	peroxin 10	At2g26350
Prupe.4G062000	AT1G29260.1	ATPEX7,PEX7	peroxin 7	At1g29260
Prupe.6G350900	AT3G04460.1	APM4,ATPEX12,PEX12	peroxin-12	At3g04460
Prupe.1G153400	AT3G06050.1	ATPRXIIF,PRXIIF	peroxiredoxin IIF	At3g06050
Prupe.4G187300	AT1G52870.2		Peroxisomal membrane 22 kDa (Mpv17/PMP22) family protein	At1g52870
Prupe.3G112500	AT2G42770.1		Peroxisomal membrane 22 kDa (Mpv17/PMP22) family protein	At2g42770
Prupe.4G112300	AT5G08470.1	PEX1	peroxisome 1	At5g08470
Prupe.1G196700	AT1G06030.1		pfkB-like carbohydrate kinase family protein	At1g06030
Prupe.1G506100	AT1G77800.2		PHD finger family protein	At1g77800
Prupe.2G016600	AT3G08020.1		PHD finger family protein	At3g08020
Prupe.4G015400	AT4G22140.2	EBS	PHD finger family protein / bromo-adjacent homology (BAH) domain-containing protein	At4g22140
Prupe.5G120100	AT4G23860.3		PHD finger protein-related	At4g23860
Prupe.6G055100	AT5G58610.1		PHD finger transcription factor, putative	At5g58610
Prupe.8G243200	AT4G02860.1		Phenazine biosynthesis PhzC/PhzF protein	At4g02860
Prupe.6G030800	AT5G13800.2	CRN1,PPH	pheophytinase	At5g13800
Prupe.6G055400	AT1G07170.1		PHF5-like protein	At1g07170
Prupe.4G107600	AT4G19840.1	ATPP2-A1,ATPP2A-1,PP2-A1	phloem protein 2-A1	At4g19840
Prupe.4G107700	AT4G19840.1	ATPP2-A1,ATPP2A-1,PP2-A1	phloem protein 2-A1	At4g19840
Prupe.2G302800	AT4G11260.1	ATSGT1B,EDM1,ETA3,RPR1,SGT1B	phosphatase-related	At4g11260
Prupe.1G038600	AT2G32830.1	PHT1;5,PHT5	phosphate transporter 1;5	At2g32830
Prupe.2G042500	AT2G32830.1	PHT1;5,PHT5	phosphate transporter 1;5	At2g32830
Prupe.6G060100	AT2G29650.1	ANTR1,PHT4;1	phosphate transporter 4;1	At2g29650
Prupe.1G563500	AT5G44370.1	PHT4;6	phosphate transporter 4;6	At5g44370
Prupe.6G052700	AT5G58560.1		Phosphatidate cytidylyltransferase family protein	At5g58560
Prupe.3G087500	AT3G15820.1	ROD1	phosphatidic acid phosphatase-related / PAP2-related	At3g15820
Prupe.1G182700	AT2G43180.1		Phosphoenolpyruvate carboxylase family protein	At2g43180
Prupe.4G002000	AT5G47810.1	PFK2	phosphofructokinase 2	At5g47810
Prupe.6G196200	AT2G22480.1	PFK5	phosphofructokinase 5	At2g22480
Prupe.5G003400	AT1G76550.1		Phosphofructokinase family protein	At1g76550
Prupe.5G046300	AT5G18070.1	DRT101	phosphoglucosamine mutase-related	At5g18070
Prupe.6G232800	AT3G12780.1	PGK1	phosphoglycerate kinase 1	At3g12780
Prupe.1G295100	AT2G03890.1	ATPI4K GAMMA 7,PI4K GAMMA 7,UBDK GAMMA 7	phosphoinositide 4-kinase gamma 7	At2g03890
Prupe.1G528600	AT3G55010.1	ATPURM,PUR5	phosphoribosylformylglycinamidine cyclo-ligase, chloroplast / phosphoribosyl-aminoimidazole synthetase / AIR synthase (PUR5)	At3g55010
Prupe.3G228700	AT2G20890.1	PSB29,THF1	photosystem II reaction center PSB29 protein	At2g20890
Prupe.4G276300	AT2G28605.1		Photosystem II reaction center PsbP family protein	At2g28605
Prupe.4G030100	AT3G22104.1		Phototropic-responsive NPH3 family protein	At3g22104
Prupe.6G223600	AT5G67385.1		Phototropic-responsive NPH3 family protein	At5g67385
Prupe.3G172700	AT3G58850.1	HLH2,PAR2	phy rapidly regulated 2	At3g58850
Prupe.1G306600	AT1G25540.1	PFT1	phytochrome and flowering time regulatory protein (PFT1)	At1g25540
Prupe.3G058600	AT3G16500.1	IAA26,PAP1	phytochrome-associated protein 1	At3g16500
Prupe.7G225600	AT4G29080.1	IAA27,PAP2	phytochrome-associated protein 2	At4g29080
Prupe.2G181300	AT2G46230.1		PIN domain-like family protein	At2g46230
Prupe.7G024900	AT2G40935.1		PLAC8 family protein	At2g40935
Prupe.8G011800	AT1G12970.1	PIRL3	plant intracellular ras group-related LRR 3	At1g12970
Prupe.7G190400	AT2G26440.1		Plant invertase/pectin methylesterase inhibitor superfamily	At2g26440
Prupe.6G229900	AT4G34860.1		Plant neutral invertase family protein	At4g34860
Prupe.2G186600	AT2G46420.1		Plant protein 1589 of unknown function	At2g46420
Prupe.7G045900	AT2G36430.1		Plant protein of unknown function (DUF247)	At2g36430
Prupe.5G029100	AT3G50160.1		Plant protein of unknown function (DUF247)	At3g50160
Prupe.7G045800	AT3G50160.1		Plant protein of unknown function (DUF247)	At3g50160
Prupe.6G042900	AT2G45260.1		Plant protein of unknown function (DUF641)	At2g45260
Prupe.6G025300	AT5G55860.1		Plant protein of unknown function (DUF827)	At5g55860
Prupe.1G449700	AT4G14740.2		Plant protein of unknown function (DUF828) with plant pleckstrin homology-like region	At4g14740
Prupe.5G199800	AT1G13940.1		Plant protein of unknown function (DUF863)	At1g13940
Prupe.1G368000	AT1G19835.1		Plant protein of unknown function (DUF869)	At1g19835
Prupe.2G001500	AT2G31920.1		Plant protein of unknown function (DUF936)	At2g31920
Prupe.5G125000	AT1G64530.1		Plant regulator RWP-RK family protein	At1g64530
Prupe.8G018700	AT1G43800.1		Plant stearoyl-acyl-carrier-protein desaturase family protein	At1g43800
Prupe.6G220900	AT5G67530.1	ATPUB49,PUB49	plant U-box 49	At5g67530
Prupe.4G031100	AT4G21350.1	B80,PUB8	plant U-box 8	At4g21350
Prupe.8G193500	AT3G07360.1	ATPUB9,PUB9	plant U-box 9	At3g07360
Prupe.2G139900	AT4G00170.1		Plant VAMP (vesicle-associated membrane protein) family protein	At4g00170
Prupe.8G166400	AT4G35100.2	PIP2;7,PIP3,PIP3A,SIMIP	plasma membrane intrinsic protein 3	At4g35100
Prupe.1G286200	AT1G18650.1	PDCB3	plasmodesmata callose-binding protein 3	At1g18650
Prupe.5G203900	AT1G18650.1	PDCB3	plasmodesmata callose-binding protein 3	At1g18650
Prupe.8G216200	AT1G04520.1	PDLP2	plasmodesmata-located protein 2	At1g04520
Prupe.1G130500	AT3G06790.2		plastid developmental protein DAG, putative	At3g06790
Prupe.2G183300	AT5G53280.1	PDV1	plastid division1	At5g53280
Prupe.8G107000	AT2G16070.2	PDV2	plastid division2	At2g16070
Prupe.3G252600	AT3G02150.2	PTF1,TCP13,TFPD	plastid transcription factor 1	At3g02150
Prupe.1G203200	AT1G65260.1	PTAC4,VIPP1	plastid transcriptionally active 4	At1g65260
Prupe.2G065900	AT3G56910.1	PSRP5	plastid-specific 50S ribosomal protein 5	At3g56910
Prupe.4G115600	AT1G31040.1		PLATZ transcription factor family protein	At1g31040
Prupe.2G140000	AT3G60670.1		PLATZ transcription factor family protein	At3g60670
Prupe.5G034300	AT4G17900.1		PLATZ transcription factor family protein	At4g17900
Prupe.7G131000	AT5G67130.1		PLC-like phosphodiesterases superfamily protein	At5g67130
Prupe.1G134100	AT4G15900.1	PRL1	pleiotropic regulatory locus 1	At4g15900
Prupe.6G309900	AT1G61040.1	VIP5	plus-3 domain-containing protein	At1g61040
Prupe.5G174300	AT4G32175.1		PNAS-3 related	At4g32175
Prupe.3G056300	AT3G16380.1	PAB6	poly(A) binding protein 6	At3g16380
Prupe.8G262600	AT4G02390.1	APP,ATPARP1,PARP1,PP	poly(ADP-ribose) polymerase	At4g02390
Prupe.7G221700	AT2G25770.1		Polyketide cyclase/dehydrase and lipid transport superfamily protein	At2g25770
Prupe.1G587600	AT5G49800.1		Polyketide cyclase/dehydrase and lipid transport superfamily protein	At5g49800
Prupe.6G090200	AT3G45770.1		Polyketide synthase, enoylreductase family protein	At3g45770
Prupe.3G217000	AT2G32415.1		Polynucleotidyl transferase, ribonuclease H fold protein with HRDC domain	At2g32415
Prupe.4G179100	AT2G36110.1		Polynucleotidyl transferase, ribonuclease H-like superfamily protein	At2g36110
Prupe.4G173900	AT3G15140.1		Polynucleotidyl transferase, ribonuclease H-like superfamily protein	At3g15140
Prupe.8G189300	AT3G25430.1		Polynucleotidyl transferase, ribonuclease H-like superfamily protein	At3g25430
Prupe.5G098900	AT3G52905.1		Polynucleotidyl transferase, ribonuclease H-like superfamily protein	At3g52905
Prupe.6G179800	AT4G39810.1		Polynucleotidyl transferase, ribonuclease H-like superfamily protein	At4g39810
Prupe.4G276200	AT4G23660.1	AtPPT1,PPT1	polyprenyltransferase 1	At4g23660
Prupe.2G308000	AT5G53180.1	ATPTB2,PTB2	polypyrimidine tract-binding protein 2	At5g53180
Prupe.4G137300	AT2G30070.1	ATKT1,ATKT1P,ATKUP1,KT1,KUP1	potassium transporter 1	At2g30070
Prupe.2G182300	AT3G61600.1	ATPOB1,POB1	POZ/BTB containin G-protein 1	At3g61600
Prupe.1G382300	AT1G47740.2		PPPDE putative thiol peptidase family protein	At1g47740
Prupe.5G061600	AT1G60170.1	emb1220	pre-mRNA processing ribonucleoprotein binding region-containing protein	At1g60170
Prupe.1G419400	AT1G44910.1	ATPRP40A,PRP40A	pre-mRNA-processing protein 40A	At1g44910
Prupe.8G150300	AT3G19670.1	ATPRP40B,PRP40B	pre-mRNA-processing protein 40B	At3g19670
Prupe.3G088200	AT1G80070.1	EMB14,EMB177,EMB33,SUS2	Pre-mRNA-processing-splicing factor	At1g80070
Prupe.4G266900	AT5G49700.1		Predicted AT-hook DNA-binding family protein	At5g49700
Prupe.1G115000	AT5G49510.1	PFD3	prefoldin 3	At5g49510
Prupe.4G079900	AT1G29990.1	PFD6	prefoldin 6	At1g29990
Prupe.4G278300	AT1G03760.1		Prefoldin chaperone subunit family protein	At1g03760
Prupe.6G347800	AT5G40280.1	ATFTB,ERA1,WIG	Prenyltransferase family protein	At5g40280
Prupe.8G122100	AT3G19170.1	ATPREP1,ATZNMP,PREP1	presequence protease 1	At3g19170
Prupe.6G063300	AT2G29570.1	ATPCNA2,PCNA2	proliferating cell nuclear antigen 2	At2g29570
Prupe.1G452900	AT3G24550.1	ATPERK1,PERK1	proline extensin-like receptor kinase 1	At3g24550
Prupe.3G068800	AT3G24550.1	ATPERK1,PERK1	proline extensin-like receptor kinase 1	At3g24550
Prupe.1G324400	AT1G70990.1		proline-rich family protein	At1g70990
Prupe.2G044200	AT5G07020.1		proline-rich family protein	At5g07020
Prupe.4G042600	AT4G21660.1		proline-rich spliceosome-associated (PSP) family protein	At4g21660
Prupe.3G241000	AT5G38600.1		Proline-rich spliceosome-associated (PSP) family protein / zinc knuckle (CCHC-type) family protein	At5g38600
Prupe.1G357500	AT1G76140.1		Prolyl oligopeptidase family protein	At1g76140
Prupe.7G143000	AT5G66960.1		Prolyl oligopeptidase family protein	At5g66960
Prupe.3G252000	AT5G15610.2		Proteasome component (PCI) domain protein	At5g15610
Prupe.1G381600	AT5G42970.1	ATS4,COP14,COP8,CSN4,EMB134,FUS4,FUS8	Proteasome component (PCI) domain protein	At5g42970
Prupe.6G156700	AT2G02800.1	APK2B	protein kinase 2B	At2g02800
Prupe.1G457000	AT4G31240.2		protein kinase C-like zinc finger protein	At4g31240
Prupe.6G164600	AT1G49180.1		protein kinase family protein	At1g49180
Prupe.6G165600	AT1G49180.1		protein kinase family protein	At1g49180
Prupe.6G011900	AT3G13670.1		Protein kinase family protein	At3g13670
Prupe.7G232600	AT5G21222.1		protein kinase family protein	At5g21222
Prupe.2G229400	AT5G54380.1	THE1	protein kinase family protein	At5g54380
Prupe.3G058700	AT1G51940.1		protein kinase family protein / peptidoglycan-binding LysM domain-containing protein	At1g51940
Prupe.7G219300	AT5G25930.1		Protein kinase family protein with leucine-rich repeat domain	At5g25930
Prupe.7G219400	AT5G25930.1		Protein kinase family protein with leucine-rich repeat domain	At5g25930
Prupe.7G219500	AT5G25930.1		Protein kinase family protein with leucine-rich repeat domain	At5g25930
Prupe.6G267400	AT3G54030.1		Protein kinase protein with tetratricopeptide repeat domain	At3g54030
Prupe.6G076200	AT1G07570.1	APK1,APK1A	Protein kinase superfamily protein	At1g07570
Prupe.2G236100	AT1G07570.2	APK1,APK1A	Protein kinase superfamily protein	At1g07570
Prupe.1G571200	AT1G11050.1		Protein kinase superfamily protein	At1g11050
Prupe.4G181100	AT1G53050.1		Protein kinase superfamily protein	At1g53050
Prupe.1G142100	AT1G54610.1		Protein kinase superfamily protein	At1g54610
Prupe.5G239700	AT1G73460.1		Protein kinase superfamily protein	At1g73460
Prupe.7G138400	AT2G17220.1		Protein kinase superfamily protein	At2g17220
Prupe.6G122800	AT2G36350.1		Protein kinase superfamily protein	At2g36350
Prupe.7G114900	AT2G36350.1		Protein kinase superfamily protein	At2g36350
Prupe.5G235400	AT3G17850.1		Protein kinase superfamily protein	At3g17850
Prupe.1G308700	AT3G25840.1		Protein kinase superfamily protein	At3g25840
Prupe.1G139900	AT3G26700.1		Protein kinase superfamily protein	At3g26700
Prupe.6G116000	AT3G44850.1		Protein kinase superfamily protein	At3g44850
Prupe.3G115500	AT3G58690.1		Protein kinase superfamily protein	At3g58690
Prupe.1G433000	AT4G02630.1		Protein kinase superfamily protein	At4g02630
Prupe.5G058600	AT4G16970.1		Protein kinase superfamily protein	At4g16970
Prupe.6G244400	AT5G02800.1		Protein kinase superfamily protein	At5g02800
Prupe.1G216600	AT5G13290.2	CRN,SOL2	Protein kinase superfamily protein	At5g13290
Prupe.7G248000	AT5G15080.1		Protein kinase superfamily protein	At5g15080
Prupe.6G147000	AT5G22050.2		Protein kinase superfamily protein	At5g22050
Prupe.1G576200	AT5G23170.1		Protein kinase superfamily protein	At5g23170
Prupe.5G156400	AT5G50330.1		Protein kinase superfamily protein	At5g50330
Prupe.2G040800	AT5G13530.1	KEG	protein kinases;ubiquitin-protein ligases	At5g13530
Prupe.1G223900	AT5G08391.1		Protein of unknown function (DUF 3339)	At5g08391
Prupe.1G544000	AT1G10020.1		Protein of unknown function (DUF1005)	At1g10020
Prupe.2G106000	AT5G17640.1		Protein of unknown function (DUF1005)	At5g17640
Prupe.7G101400	AT5G22350.1	ELM1	Protein of unknown function (DUF1022)	At5g22350
Prupe.6G331100	AT1G05070.1		Protein of unknown function (DUF1068)	At1g05070
Prupe.5G206100	AT5G08050.1		Protein of unknown function (DUF1118)	At5g08050
Prupe.5G112200	AT4G23720.1		Protein of unknown function (DUF1191)	At4g23720
Prupe.1G311300	AT1G13380.1		Protein of unknown function (DUF1218)	At1g13380
Prupe.4G042400	AT1G61065.1		Protein of unknown function (DUF1218)	At1g61065
Prupe.1G316300	AT1G68220.1		Protein of unknown function (DUF1218)	At1g68220
Prupe.3G222400	AT2G32280.1		Protein of unknown function (DUF1218)	At2g32280
Prupe.2G249800	AT2G40080.1	ELF4	Protein of unknown function (DUF1313)	At2g40080
Prupe.1G398300	AT5G10750.1		Protein of unknown function (DUF1336)	At5g10750
Prupe.6G318400	AT1G56230.1		Protein of unknown function (DUF1399)	At1g56230
Prupe.8G269300	AT5G47900.1		Protein of unknown function (DUF1624)	At5g47900
Prupe.1G505600	AT4G08460.3		Protein of unknown function (DUF1644)	At4g08460
Prupe.1G461100	AT4G31410.1		Protein of unknown function (DUF1644)	At4g31410
Prupe.1G248600	AT1G70550.1		Protein of Unknown Function (DUF239)	At1g70550
Prupe.4G181900	AT4G21700.1		Protein of unknown function (DUF2921)	At4g21700
Prupe.4G038200	AT4G21570.1		Protein of unknown function (DUF300)	At4g21570
Prupe.2G184400	AT3G61670.1		Protein of unknown function (DUF3133)	At3g61670
Prupe.1G430600	AT3G46630.1		Protein of unknown function (DUF3223)	At3g46630
Prupe.1G567400	AT5G24690.1		Protein of unknown function (DUF3411)	At5g24690
Prupe.7G242500	AT5G51200.1		Protein of unknown function (DUF3414)	At5g51200
Prupe.3G045700	AT5G11970.1		Protein of unknown function (DUF3511)	At5g11970
Prupe.6G192800	AT4G40050.1		Protein of unknown function (DUF3550/UPF0682)	At4g40050
Prupe.6G364400	AT1G65420.1	NPQ7	Protein of unknown function (DUF565)	At1g65420
Prupe.8G238300	AT3G22550.1		Protein of unknown function (DUF581)	At3g22550
Prupe.5G050400	AT4G17670.1		Protein of unknown function (DUF581)	At4g17670
Prupe.1G064600	AT5G20700.1		Protein of unknown function (DUF581)	At5g20700
Prupe.7G154400	AT3G50845.1		Protein of unknown function (DUF59)	At3g50845
Prupe.2G239400	AT3G11420.1		Protein of unknown function (DUF604)	At3g11420
Prupe.7G085100	AT5G06610.1		Protein of unknown function (DUF620)	At5g06610
Prupe.1G494000	AT1G77500.1		Protein of unknown function (DUF630 and DUF632)	At1g77500
Prupe.7G174500	AT1G77500.1		Protein of unknown function (DUF630 and DUF632)	At1g77500
Prupe.4G088700	AT2G34670.2		Protein of unknown function (DUF630 and DUF632)	At2g34670
Prupe.8G222300	AT2G31160.1	LSH3	Protein of unknown function (DUF640)	At2g31160
Prupe.4G061700	AT2G42610.2	LSH10	Protein of unknown function (DUF640)	At2g42610
Prupe.4G285700	AT1G34320.1		Protein of unknown function (DUF668)	At1g34320
Prupe.6G064100	AT5G01120.1		Protein of unknown function (DUF674)	At5g01120
Prupe.1G204900	AT5G27370.1		Protein of unknown function (DUF679)	At5g27370
Prupe.1G205000	AT5G27370.1		Protein of unknown function (DUF679)	At5g27370
Prupe.4G062300	AT1G29240.1		Protein of unknown function (DUF688)	At1g29240
Prupe.4G039600	AT1G61240.4		Protein of unknown function (DUF707)	At1g61240
Prupe.6G270900	AT3G09070.1		Protein of unknown function (DUF740)	At3g09070
Prupe.6G061700	AT5G58930.1		Protein of unknown function (DUF740)	At5g58930
Prupe.5G242600	AT5G54300.1		Protein of unknown function (DUF761)	At5g54300
Prupe.2G300000	AT5G52540.1		Protein of unknown function (DUF819)	At5g52540
Prupe.5G195600	AT1G18720.1		Protein of unknown function (DUF962)	At1g18720
Prupe.8G263300	AT1G02816.1		Protein of unknown function, DUF538	At1g02816
Prupe.4G030700	AT1G61667.1		Protein of unknown function, DUF538	At1g61667
Prupe.7G227700	AT5G19590.1		Protein of unknown function, DUF538	At5g19590
Prupe.4G197200	AT5G54530.1		Protein of unknown function, DUF538	At5g54530
Prupe.7G136300	AT4G37080.3		Protein of unknown function, DUF547	At4g37080
Prupe.7G146400	AT5G66600.3		Protein of unknown function, DUF547	At5g66600
Prupe.6G294800	AT5G43180.1		Protein of unknown function, DUF599	At5g43180
Prupe.4G079800	AT1G29980.1		Protein of unknown function, DUF642	At1g29980
Prupe.5G171300	AT1G17720.1	ATB BETA	Protein phosphatase 2A, regulatory subunit PR55	At1g17720
Prupe.6G316800	AT1G09160.1		Protein phosphatase 2C family protein	At1g09160
Prupe.7G174300	AT3G51370.1		Protein phosphatase 2C family protein	At3g51370
Prupe.1G557900	AT4G33500.1		Protein phosphatase 2C family protein	At4g33500
Prupe.6G350300	AT1G10095.1		Protein prenylyltransferase superfamily protein	At1g10095
Prupe.5G084300	AT3G51270.1		protein serine/threonine kinases;ATP binding;catalytics	At3g51270
Prupe.3G152100	AT5G37930.1		Protein with RING/U-box and TRAF-like domains	At5g37930
Prupe.1G564400	AT1G15200.1		protein-protein interaction regulator family protein	At1g15200
Prupe.6G085100	AT5G59770.1		Protein-tyrosine phosphatase-like, PTPLA	At5g59770
Prupe.3G167000	AT3G21200.1	PGR7	proton gradient regulation 7	At3g21200
Prupe.6G317400	AT2G40650.1		PRP38 family protein	At2g40650
Prupe.2G229200	AT2G39470.1	PPL2	PsbP-like protein 2	At2g39470
Prupe.6G244200	AT5G02810.1	APRR7,PRR7	pseudo-response regulator 7	At5g02810
Prupe.8G045000	AT1G34150.1		Pseudouridine synthase family protein	At1g34150
Prupe.8G135400	AT3G19440.1		Pseudouridine synthase family protein	At3g19440
Prupe.6G071600	AT2G29200.1	APUM1,PUM1	pumilio 1	At2g29200
Prupe.3G023300	AT3G20250.1	APUM5,PUM5	pumilio 5	At3g20250
Prupe.7G262500	AT2G24220.2	ATPUP5,PUP5	purine permease 5	At2g24220
Prupe.1G008900	AT3G07130.1	ATPAP15,PAP15	purple acid phosphatase 15	At3g07130
Prupe.1G074200	AT5G57140.1	ATPAP28,PAP28	purple acid phosphatase 28	At5g57140
Prupe.4G068800	AT1G29760.1		Putative adipose-regulatory protein (Seipin)	At1g29760
Prupe.6G075200	AT5G61190.1		putative endonuclease or glycosyl hydrolase with C2H2-type zinc finger domain	At5g61190
Prupe.3G121800	AT1G10380.1		Putative membrane lipoprotein	At1g10380
Prupe.6G189700	AT1G10380.1		Putative membrane lipoprotein	At1g10380
Prupe.3G275600	AT3G28420.1		Putative membrane lipoprotein	At3g28420
Prupe.5G051100	AT4G17085.1		Putative membrane lipoprotein	At4g17085
Prupe.7G173600	AT1G63855.3		Putative methyltransferase family protein	At1g63855
Prupe.1G166800	AT4G14000.1		Putative methyltransferase family protein	At4g14000
Prupe.7G142900	AT2G23520.1		Pyridoxal phosphate (PLP)-dependent transferases superfamily protein	At2g23520
Prupe.2G288200	AT5G51920.1		Pyridoxal phosphate (PLP)-dependent transferases superfamily protein	At5g51920
Prupe.8G092300	AT5G11880.1		Pyridoxal-dependent decarboxylase family protein	At5g11880
Prupe.3G131200	AT4G22930.1	DHOASE,PYR4	pyrimidin 4	At4g22930
Prupe.4G264000	AT5G12200.1	PYD2	pyrimidine 2	At5g12200
Prupe.7G157400	AT1G01050.1	AtPPa1,PPa1	pyrophosphorylase 1	At1g01050
Prupe.8G077800	AT5G09650.1	AtPPa6,PPa6	pyrophosphorylase 6	At5g09650
Prupe.1G024200	AT3G22960.1	PKP-ALPHA,PKP1	Pyruvate kinase family protein	At3g22960
Prupe.8G151100	AT3G22960.1	PKP-ALPHA,PKP1	Pyruvate kinase family protein	At3g22960
Prupe.4G196500	AT4G27270.1		Quinone reductase family protein	At4g27270
Prupe.7G181700	AT3G06540.1	AthREP,REP	Rab escort protein	At3g06540
Prupe.1G533400	AT4G24490.1	ATRGTA1,RGTA1	RAB geranylgeranyl transferase alpha subunit 1	At4g24490
Prupe.7G156100	AT1G75250.1	ATRL6,RL6,RSM3	RAD-like 6	At1g75250
Prupe.2G007300	AT3G59550.1	ATRAD21.2,ATSYN3,SYN3	Rad21/Rec8-like family protein	At3g59550
Prupe.2G254800	AT5G05490.2	ATREC8,DIF1,REC8,SYN1	Rad21/Rec8-like family protein	At5g05490
Prupe.8G242000	AT1G03190.1	ATXPD,UVH6	RAD3-like DNA-binding helicase protein	At1g03190
Prupe.5G009400	AT1G20720.1		RAD3-like DNA-binding helicase protein	At1g20720
Prupe.3G069100	AT1G79890.1		RAD3-like DNA-binding helicase protein	At1g79890
Prupe.3G071000	AT1G79950.1		RAD3-like DNA-binding helicase protein	At1g79950
Prupe.1G186700	AT2G43360.1	BIO2,BIOB	Radical SAM superfamily protein	At2g43360
Prupe.8G144200	AT3G19630.1		Radical SAM superfamily protein	At3g19630
Prupe.7G132200	AT5G67070.1	RALFL34	ralf-like 34	At5g67070
Prupe.7G239400	AT2G26695.1		Ran BP2/NZF zinc finger-like superfamily protein	At2g26695
Prupe.1G474600	AT3G15680.1		Ran BP2/NZF zinc finger-like superfamily protein	At3g15680
Prupe.1G473000	AT5G55190.1	ATRAN3,RAN3	RAN GTPase 3	At5g55190
Prupe.1G581900	AT3G11730.1	ATFP8,ATRABD1,RABD1	Ras-related small GTP-binding family protein	At3g11730
Prupe.7G207400	AT2G19490.1		recA DNA recombination family protein	At2g19490
Prupe.7G052200	AT3G10140.1	RECA3	RECA homolog 3	At3g10140
Prupe.4G193200	AT4G21380.1	ARK3,RK3	receptor kinase 3	At4g21380
Prupe.4G193300	AT4G21380.1	ARK3,RK3	receptor kinase 3	At4g21380
Prupe.4G193600	AT4G21380.1	ARK3,RK3	receptor kinase 3	At4g21380
Prupe.4G196000	AT4G21380.1	ARK3,RK3	receptor kinase 3	At4g21380
Prupe.7G003900	AT4G04220.1	AtRLP46,RLP46	receptor like protein 46	At4g04220
Prupe.5G235500	AT1G48480.1	RKL1	receptor-like kinase 1	At1g48480
Prupe.4G069000	AT1G29750.2	RKF1	receptor-like kinase in flowers 1	At1g29750
Prupe.4G069100	AT1G29750.2	RKF1	receptor-like kinase in flowers 1	At1g29750
Prupe.4G069200	AT1G29750.2	RKF1	receptor-like kinase in flowers 1	At1g29750
Prupe.6G016700	AT5G60900.1	RLK1	receptor-like protein kinase 1	At5g60900
Prupe.6G315300	AT3G05740.1	RECQI1	RECQ helicase l1	At3g05740
Prupe.5G018600	AT1G31360.1	ATRECQ2,MED34,RECQL2	RECQ helicase L2	At1g31360
Prupe.6G037500	AT1G60930.1	ATRECQ4B,RECQ4B,RECQL4B	RECQ helicase L4B	At1g60930
Prupe.1G267000	AT1G27060.1		Regulator of chromosome condensation (RCC1) family protein	At1g27060
Prupe.4G282400	AT5G08710.1		Regulator of chromosome condensation (RCC1) family protein	At5g08710
Prupe.3G183700	AT5G60870.1		Regulator of chromosome condensation (RCC1) family protein	At5g60870
Prupe.4G277200	AT5G63860.1	UVR8	Regulator of chromosome condensation (RCC1) family protein	At5g63860
Prupe.3G236100	AT2G14830.1		Regulator of Vps4 activity in the MVB pathway protein	At2g14830
Prupe.6G242400	AT2G28550.3	RAP2.7,TOE1	related to AP2.7	At2g28550
Prupe.1G434200	AT1G45207.2		Remorin family protein	At1g45207
Prupe.7G133000	AT1G45207.2		Remorin family protein	At1g45207
Prupe.3G031200	AT1G53860.1		Remorin family protein	At1g53860
Prupe.5G020900	AT5G45400.1	ATRPA70C,RPA70C	Replication factor-A protein 1-related	At5g45400
Prupe.1G356900	AT2G44270.1	ROL5	repressor of lrx1	At2g44270
Prupe.1G126400	AT3G16857.2	ARR1,RR1	response regulator 1	At3g16857
Prupe.1G238200	AT1G67710.1	ARR11	response regulator 11	At1g67710
Prupe.1G391400	AT2G25180.1	ARR12,RR12	response regulator 12	At2g25180
Prupe.2G264500	AT3G56380.1	ARR17,RR17	response regulator 17	At3g56380
Prupe.3G017000	AT1G13810.1		Restriction endonuclease, type II-like superfamily protein	At1g13810
Prupe.2G028500	AT4G30870.1	ATMUS81,MUS81	Restriction endonuclease, type II-like superfamily protein	At4g30870
Prupe.3G179500	AT3G10260.3		Reticulon family protein	At3g10260
Prupe.2G042800	AT3G12280.2	ATRBR1,RB,RB1,RBR,RBR1	retinoblastoma-related 1	At3g12280
Prupe.1G538400	AT1G09910.1		Rhamnogalacturonate lyase family protein	At1g09910
Prupe.3G159800	AT5G37800.1	ATRSL1,RSL1	RHD SIX-LIKE 1	At5g37800
Prupe.4G263800	AT5G19370.1		rhodanese-like domain-containing protein / PPIC-type PPIASE domain-containing protein	At5g19370
Prupe.7G266600	AT3G59780.1		Rhodanese/Cell cycle control phosphatase superfamily protein	At3g59780
Prupe.8G219600	AT2G02990.1	ATRNS1,RNS1	ribonuclease 1	At2g02990
Prupe.6G256600	AT5G02250.1	ATMTRNASEII,EMB2730,RNR1	Ribonuclease II/R family protein	At5g02250
Prupe.3G010600	AT2G47300.2		ribonuclease Ps	At2g47300
Prupe.2G212600	AT2G01720.1		Ribophorin I	At2g01720
Prupe.6G341500	AT3G04790.1		Ribose 5-phosphate isomerase, type A protein	At3g04790
Prupe.1G562900	AT1G25260.1		Ribosomal protein L10 family protein	At1g25260
Prupe.1G344200	AT1G68660.1		Ribosomal protein L12/ ATP-dependent Clp protease adaptor protein ClpS family protein	At1g68660
Prupe.5G218600	AT1G68660.1		Ribosomal protein L12/ ATP-dependent Clp protease adaptor protein ClpS family protein	At1g68660
Prupe.6G163200	AT5G64670.1		Ribosomal protein L18e/L15 superfamily protein	At5g64670
Prupe.1G080900	AT4G23620.1		Ribosomal protein L25/Gln-tRNA synthetase, anti-codon-binding domain	At4g23620
Prupe.8G096700	AT5G15220.1		Ribosomal protein L27 family protein	At5g15220
Prupe.1G376100	AT1G75350.1	emb2184	Ribosomal protein L31	At1g75350
Prupe.5G024300	AT5G45590.1		Ribosomal protein L35	At5g45590
Prupe.7G092200	AT2G18400.1		ribosomal protein L6 family protein	At2g18400
Prupe.3G002600	AT4G01790.1		Ribosomal protein L7Ae/L30e/S12e/Gadd45 family protein	At4g01790
Prupe.2G281000	AT5G62300.2		Ribosomal protein S10p/S20e family protein	At5g62300
Prupe.6G133500	AT3G52580.1		Ribosomal protein S11 family protein	At3g52580
Prupe.1G449000	AT3G46210.1		Ribosomal protein S5 domain 2-like superfamily protein	At3g46210
Prupe.4G129500	AT1G74970.1	RPS9,TWN3	ribosomal protein S9	At1g74970
Prupe.2G030500	AT1G63780.1	IMP4	Ribosomal RNA processing Brix domain protein	At1g63780
Prupe.4G022800	AT1G63780.1	IMP4	Ribosomal RNA processing Brix domain protein	At1g63780
Prupe.7G241100	AT2G37990.1		ribosome biogenesis regulatory protein (RRS1) family protein	At2g37990
Prupe.1G084500	AT5G38420.1		Ribulose bisphosphate carboxylase (small chain) family protein	At5g38420
Prupe.8G022600	AT1G43770.2		RING/FYVE/PHD zinc finger superfamily protein	At1g43770
Prupe.5G223300	AT1G68030.1		RING/FYVE/PHD zinc finger superfamily protein	At1g68030
Prupe.7G066400	AT1G68030.1		RING/FYVE/PHD zinc finger superfamily protein	At1g68030
Prupe.4G126100	AT1G79350.1	EMB1135	RING/FYVE/PHD zinc finger superfamily protein	At1g79350
Prupe.5G204200	AT3G02890.1		RING/FYVE/PHD zinc finger superfamily protein	At3g02890
Prupe.2G244000	AT5G05830.1		RING/FYVE/PHD zinc finger superfamily protein	At5g05830
Prupe.6G065100	AT5G05830.1		RING/FYVE/PHD zinc finger superfamily protein	At5g05830
Prupe.1G487600	AT1G77250.1		RING/FYVE/PHD-type zinc finger family protein	At1g77250
Prupe.5G210700	AT3G05670.1		RING/U-box protein	At3g05670
Prupe.6G316500	AT3G05670.1		RING/U-box protein	At3g05670
Prupe.1G276800	AT1G14180.1		RING/U-box superfamily protein	At1g14180
Prupe.5G157700	AT1G24440.1		RING/U-box superfamily protein	At1g24440
Prupe.1G096100	AT2G18670.1		RING/U-box superfamily protein	At2g18670
Prupe.5G175600	AT2G18670.1		RING/U-box superfamily protein	At2g18670
Prupe.1G140100	AT2G39100.1		RING/U-box superfamily protein	At2g39100
Prupe.6G327800	AT3G05250.1		RING/U-box superfamily protein	At3g05250
Prupe.3G107200	AT3G14250.1		RING/U-box superfamily protein	At3g14250
Prupe.4G174000	AT3G15150.1	ATMMS21,HPY2,MMS21	RING/U-box superfamily protein	At3g15150
Prupe.7G079200	AT3G58030.1		RING/U-box superfamily protein	At3g58030
Prupe.6G306300	AT3G62240.1		RING/U-box superfamily protein	At3g62240
Prupe.2G012300	AT3G63530.1	BB,BB2	RING/U-box superfamily protein	At3g63530
Prupe.2G177100	AT4G01270.1		RING/U-box superfamily protein	At4g01270
Prupe.8G248200	AT4G03000.2		RING/U-box superfamily protein	At4g03000
Prupe.8G091100	AT4G39140.4		RING/U-box superfamily protein	At4g39140
Prupe.3G103500	AT4G39140.5		RING/U-box superfamily protein	At4g39140
Prupe.6G298400	AT5G01980.1		RING/U-box superfamily protein	At5g01980
Prupe.2G264200	AT5G05230.1		RING/U-box superfamily protein	At5g05230
Prupe.5G107000	AT5G41580.1		RING/U-box superfamily protein	At5g41580
Prupe.8G199600	AT5G48655.3		RING/U-box superfamily protein	At5g48655
Prupe.5G063400	AT5G53110.1		RING/U-box superfamily protein	At5g53110
Prupe.5G020200	AT1G08400.1		RINT-1 / TIP-1 family	At1g08400
Prupe.6G095000	AT2G28490.1		RmlC-like cupins superfamily protein	At2g28490
Prupe.1G021100	AT4G14710.5	ATARD2	RmlC-like cupins superfamily protein	At4g14710
Prupe.7G101000	AT5G06210.1		RNA binding (RRM/RBD/RNP motifs) family protein	At5g06210
Prupe.1G114600	AT4G16280.2	FCA	RNA binding;abscisic acid binding	At4g16280
Prupe.4G110100	AT5G22100.1		RNA cyclase family protein	At5g22100
Prupe.4G132500	AT1G16280.1	AtRH36,RH36,SWA3	RNA helicase 36	At1g16280
Prupe.1G288500	AT1G26370.1		RNA helicase family protein	At1g26370
Prupe.6G159800	AT1G32490.1	EMB2733,ESP3	RNA helicase family protein	At1g32490
Prupe.4G056700	AT4G18465.1		RNA helicase family protein	At4g18465
Prupe.6G113400	AT1G59760.1		RNA helicase, ATP-dependent, SK12/DOB1 protein	At1g59760
Prupe.5G049500	AT5G47010.1	ATUPF1,LBA1,UPF1	RNA helicase, putative	At5g47010
Prupe.3G151600	AT5G38050.1		RNA polymerase II transcription elongation factor	At5g38050
Prupe.2G170500	AT4G00450.1	CCT,CRP	RNA polymerase II transcription mediators	At4g00450
Prupe.1G020700	AT5G62950.3		RNA polymerase II, Rpb4, core protein	At5g62950
Prupe.7G013200	AT5G51940.1	NRPB6A,NRPD6A,NRPE6A	RNA polymerase Rpb6	At5g51940
Prupe.1G030000	AT4G14660.1	NRPE7	RNA polymerase Rpb7-like, N-terminal domain	At4g14660
Prupe.1G122000	AT3G16980.1	NRPB9A,NRPD9A,NRPE9A	RNA polymerases M/15 Kd subunit	At3g16980
Prupe.1G032600	AT1G05970.2		RNA-binding (RRM/RBD/RNP motifs) family protein	At1g05970
Prupe.7G055300	AT1G51510.1	Y14	RNA-binding (RRM/RBD/RNP motifs) family protein	At1g51510
Prupe.8G089600	AT2G21440.1		RNA-binding (RRM/RBD/RNP motifs) family protein	At2g21440
Prupe.8G095100	AT2G21440.1		RNA-binding (RRM/RBD/RNP motifs) family protein	At2g21440
Prupe.4G221000	AT2G27790.2		RNA-binding (RRM/RBD/RNP motifs) family protein	At2g27790
Prupe.1G045200	AT2G33435.1		RNA-binding (RRM/RBD/RNP motifs) family protein	At2g33435
Prupe.1G172700	AT2G43370.1		RNA-binding (RRM/RBD/RNP motifs) family protein	At2g43370
Prupe.2G120600	AT2G44710.1		RNA-binding (RRM/RBD/RNP motifs) family protein	At2g44710
Prupe.7G166500	AT2G44710.1		RNA-binding (RRM/RBD/RNP motifs) family protein	At2g44710
Prupe.3G195500	AT3G13224.2		RNA-binding (RRM/RBD/RNP motifs) family protein	At3g13224
Prupe.4G060300	AT3G15010.1		RNA-binding (RRM/RBD/RNP motifs) family protein	At3g15010
Prupe.4G255200	AT3G21100.2		RNA-binding (RRM/RBD/RNP motifs) family protein	At3g21100
Prupe.3G168000	AT3G21215.1		RNA-binding (RRM/RBD/RNP motifs) family protein	At3g21215
Prupe.1G041400	AT3G23370.1		RNA-binding (RRM/RBD/RNP motifs) family protein	At3g23370
Prupe.3G295300	AT3G56510.1		RNA-binding (RRM/RBD/RNP motifs) family protein	At3g56510
Prupe.2G193200	AT3G61860.1	ATRSP31,RSP31	RNA-binding (RRM/RBD/RNP motifs) family protein	At3g61860
Prupe.8G005800	AT4G10110.1		RNA-binding (RRM/RBD/RNP motifs) family protein	At4g10110
Prupe.4G211700	AT4G27000.1	ATRBP45C	RNA-binding (RRM/RBD/RNP motifs) family protein	At4g27000
Prupe.7G175500	AT4G35785.2		RNA-binding (RRM/RBD/RNP motifs) family protein	At4g35785
Prupe.5G032300	AT5G46840.1		RNA-binding (RRM/RBD/RNP motifs) family protein	At5g46840
Prupe.6G252100	AT5G54580.1		RNA-binding (RRM/RBD/RNP motifs) family protein	At5g54580
Prupe.4G242800	AT5G55670.1		RNA-binding (RRM/RBD/RNP motifs) family protein	At5g55670
Prupe.6G081700	AT5G59950.1		RNA-binding (RRM/RBD/RNP motifs) family protein	At5g59950
Prupe.2G231500	AT5G59950.3		RNA-binding (RRM/RBD/RNP motifs) family protein	At5g59950
Prupe.2G151400	AT4G31010.1		RNA-binding CRS1 / YhbY (CRM) domain-containing protein	At4g31010
Prupe.6G031600	AT3G13230.1		RNA-binding KH domain-containing protein	At3g13230
Prupe.6G032300	AT3G13230.1		RNA-binding KH domain-containing protein	At3g13230
Prupe.2G313500	AT5G53060.1		RNA-binding KH domain-containing protein	At5g53060
Prupe.1G543200	AT5G64390.3	HEN4	RNA-binding KH domain-containing protein	At5g64390
Prupe.8G119500	AT3G19130.1	ATRBP47B,RBP47B	RNA-binding protein 47B	At3g19130
Prupe.6G045300	AT2G30280.1	DMS4,RDM4	RNA-directed DNA methylation 4	At2g30280
Prupe.7G047200	AT5G04050.1		RNA-directed DNA polymerase (reverse transcriptase)	At5g04050
Prupe.3G158600	AT5G04050.2		RNA-directed DNA polymerase (reverse transcriptase)	At5g04050
Prupe.3G125300	AT2G29540.1	ATRPAC14,ATRPC14,RPC14	RNApolymerase 14 kDa subunit	At2g29540
Prupe.1G259600	AT1G24090.1		RNase H family protein	At1g24090
Prupe.3G046700	AT4G19210.1	ATRLI2,RLI2	RNAse l inhibitor protein 2	At4g19210
Prupe.4G219200	AT3G20420.1	ATRTL2,RTL2	RNAse THREE-like protein 2	At3g20420
Prupe.4G219700	AT3G20420.1	ATRTL2,RTL2	RNAse THREE-like protein 2	At3g20420
Prupe.5G215600	AT1G68780.1		RNI-like superfamily protein	At1g68780
Prupe.2G083300	AT4G38390.1	RHS17	root hair specific 17	At4g38390
Prupe.8G220100	AT4G28560.1	RIC7	ROP-interactive CRIB motif-containing protein 7	At4g28560
Prupe.8G161100	AT2G16600.1	ROC3	rotamase CYP 3	At2g16600
Prupe.8G194100	AT3G25230.1	ATFKBP62,FKBP62,ROF1	rotamase FKBP 1	At3g25230
Prupe.3G255200	AT3G29390.1	RIK	RS2-interacting KH protein	At3g29390
Prupe.3G105200	AT1G30550.1		S-adenosyl-L-methionine-dependent methyltransferases superfamily protein	At1g30550
Prupe.1G434300	AT1G45231.2		S-adenosyl-L-methionine-dependent methyltransferases superfamily protein	At1g45231
Prupe.1G408900	AT2G26200.1		S-adenosyl-L-methionine-dependent methyltransferases superfamily protein	At2g26200
Prupe.1G159900	AT2G31740.1		S-adenosyl-L-methionine-dependent methyltransferases superfamily protein	At2g31740
Prupe.7G269600	AT2G43940.1	ATHOL3,HOL3	S-adenosyl-L-methionine-dependent methyltransferases superfamily protein	At2g43940
Prupe.2G205200	AT3G52210.3		S-adenosyl-L-methionine-dependent methyltransferases superfamily protein	At3g52210
Prupe.1G023700	AT3G63410.1	APG1,E37,IEP37,VTE3	S-adenosyl-L-methionine-dependent methyltransferases superfamily protein	At3g63410
Prupe.8G128100	AT4G34050.1	CCoAOMT1	S-adenosyl-L-methionine-dependent methyltransferases superfamily protein	At4g34050
Prupe.7G158400	AT4G36470.1		S-adenosyl-L-methionine-dependent methyltransferases superfamily protein	At4g36470
Prupe.7G047000	AT5G04060.1		S-adenosyl-L-methionine-dependent methyltransferases superfamily protein	At5g04060
Prupe.2G089200	AT5G04610.1		S-adenosyl-L-methionine-dependent methyltransferases superfamily protein	At5g04610
Prupe.6G330100	AT5G27400.1		S-adenosyl-L-methionine-dependent methyltransferases superfamily protein	At5g27400
Prupe.3G085600	AT4G32300.1	SD2-5	S-domain-2 5	At4g32300
Prupe.4G031800	AT1G11410.1		S-locus lectin protein kinase family protein	At1g11410
Prupe.3G226600	AT4G03230.1		S-locus lectin protein kinase family protein	At4g03230
Prupe.1G502100	AT5G35370.1		S-locus lectin protein kinase family protein	At5g35370
Prupe.2G224600	AT2G39340.1		SAC3/GANP/Nin1/mts3/eIF-3 p25 family	At2g39340
Prupe.1G147400	AT3G06290.1		SAC3/GANP/Nin1/mts3/eIF-3 p25 family	At3g06290
Prupe.8G087900	AT1G75540.1	STH2	salt tolerance homolog2	At1g75540
Prupe.6G178400	AT4G39680.2		SAP domain-containing protein	At4g39680
Prupe.1G535400	AT1G07840.1		Sas10/Utp3/C1D family	At1g07840
Prupe.1G394400	AT5G25080.1		Sas10/Utp3/C1D family	At5g25080
Prupe.8G165800	AT4G35070.1		SBP (S-ribonuclease binding protein) family protein	At4g35070
Prupe.1G144400	AT5G18810.1	SCL28	SC35-like splicing factor 28	At5g18810
Prupe.6G005600	AT3G13570.1	SCL30A	SC35-like splicing factor 30A	At3g13570
Prupe.6G074000	AT1G07530.1	ATGRAS2,GRAS2,SCL14	SCARECROW-like 14	At1g07530
Prupe.6G073200	AT5G59460.1		scarecrow-like transcription factor 11 (SCL11)	At5g59460
Prupe.1G201200	AT5G63660.1	LCR74,PDF2.5	Scorpion toxin-like knottin superfamily protein	At5g63660
Prupe.6G285300	AT3G51670.1		SEC14 cytosolic factor family protein / phosphoglyceride transfer family protein	At3g51670
Prupe.5G071000	AT5G47510.1		Sec14p-like phosphatidylinositol transfer family protein	At5g47510
Prupe.4G003100	AT5G47730.1		Sec14p-like phosphatidylinositol transfer family protein	At5g47730
Prupe.5G170200	AT5G63060.1		Sec14p-like phosphatidylinositol transfer family protein	At5g63060
Prupe.1G027900	AT5G43670.1		Sec23/Sec24 protein transport family protein	At5g43670
Prupe.2G239200	AT1G13980.1	EMB30,GN,VAN7	sec7 domain-containing protein	At1g13980
Prupe.4G001700	AT3G57520.1	AtSIP2,SIP2	seed imbibition 2	At3g57520
Prupe.7G064000	AT3G57520.1	AtSIP2,SIP2	seed imbibition 2	At3g57520
Prupe.7G220100	AT4G15450.1		Senescence/dehydration-associated protein-related	At4g15450
Prupe.3G036000	AT3G14180.1		sequence-specific DNA binding transcription factors	At3g14180
Prupe.2G039000	AT3G54390.1		sequence-specific DNA binding transcription factors	At3g54390
Prupe.1G456500	AT4G31270.1		sequence-specific DNA binding transcription factors	At4g31270
Prupe.8G250800	AT4G03090.1		sequence-specific DNA binding;sequence-specific DNA binding transcription factors	At4g03090
Prupe.8G148200	AT5G09640.1	SCPL19,SNG2	serine carboxypeptidase-like 19	At5g09640
Prupe.2G215500	AT3G07990.1	SCPL27	serine carboxypeptidase-like 27	At3g07990
Prupe.7G266500	AT4G30810.1	scpl29	serine carboxypeptidase-like 29	At4g30810
Prupe.8G019200	AT5G42240.1	scpl42	serine carboxypeptidase-like 42	At5g42240
Prupe.8G229400	AT2G38870.1		Serine protease inhibitor, potato inhibitor I-type family protein	At2g38870
Prupe.6G167300	AT4G37930.1	SHM1,SHMT1,STM	serine transhydroxymethyltransferase 1	At4g37930
Prupe.2G305700	AT5G63870.1	ATPP7,PP7	serine/threonine phosphatase 7	At5g63870
Prupe.8G067200	AT5G63870.1	ATPP7,PP7	serine/threonine phosphatase 7	At5g63870
Prupe.3G212000	AT4G15410.1	PUX5	serine/threonine protein phosphatase 2A 55 kDa regulatory subunit B prime gamma	At4g15410
Prupe.4G176900	AT5G53900.2		Serine/threonine-protein kinase WNK (With No Lysine)-related	At5g53900
Prupe.8G038500	AT1G76710.2	ASHH1,SDG26	SET domain group 26	At1g76710
Prupe.2G311000	AT5G53430.1	ATX5,SDG29,SET29	SET domain group 29	At5g53430
Prupe.1G503800	AT2G17900.1	SDG37	SET domain group 37	At2g17900
Prupe.1G485700	AT4G27910.1	ATX4,SDG16	SET domain protein 16	At4g27910
Prupe.2G042400	AT5G42400.1	ATXR7,SDG25	SET domain protein 25	At5g42400
Prupe.7G130900	AT2G23380.1	CLF,ICU1,SDG1,SET1	SET domain-containing protein	At2g23380
Prupe.2G224300	AT3G55080.1		SET domain-containing protein	At3g55080
Prupe.4G288100	AT3G56570.1		SET domain-containing protein	At3g56570
Prupe.1G047100	AT3G04380.1	SDG31,SUVR4	SET-domain containing protein lysine methyltransferase family protein	At3g04380
Prupe.8G216300	AT5G43990.5	SDG18,SUVR2	SET-domain containing protein lysine methyltransferase family protein	At5g43990
Prupe.8G017000	AT1G43850.1	SEU	SEUSS transcriptional co-regulator	At1g43850
Prupe.5G091500	AT5G62090.2	SLK2	SEUSS-like 2	At5g62090
Prupe.4G154100	AT1G78540.1	ATSHB,SHB,STATLB	SH2 domain protein B	At1g78540
Prupe.1G371000	AT4G34660.1		SH3 domain-containing protein	At4g34660
Prupe.2G206000	AT5G04320.2		Shugoshin C terminus	At5g04320
Prupe.6G328900	AT5G27430.1		Signal peptidase subunit	At5g27430
Prupe.2G171000	AT1G01650.1	ATSPPL4,SPPL4	SIGNAL PEPTIDE PEPTIDASE-LIKE 4	At1g01650
Prupe.2G157700	AT2G45770.1	CPFTSY,FRD4	signal recognition particle receptor protein, chloroplast (FTSY)	At2g45770
Prupe.3G276300	AT5G15020.2	SNL2	SIN3-like 2	At5g15020
Prupe.3G080100	AT3G15690.2		Single hybrid motif superfamily protein	At3g15690
Prupe.7G027300	AT3G56680.1		Single-stranded nucleic acid binding R3H protein	At3g56680
Prupe.4G243700	AT5G55760.1	SRT1	sirtuin 1	At5g55760
Prupe.6G366000	AT5G16270.1	ATRAD21.3,SYN4	sister chromatid cohesion 1 protein 4	At5g16270
Prupe.8G250900	AT2G47980.1	ATSCC3,SCC3	sister-chromatid cohesion protein 3	At2g47980
Prupe.6G102600	AT1G07990.1		SIT4 phosphatase-associated family protein	At1g07990
Prupe.7G173000	AT4G34210.1	ASK11,SK11	SKP1-like 11	At4g34210
Prupe.8G166100	AT1G20140.1	ASK4,SK4	SKP1-like 4	At1g20140
Prupe.2G032200	AT3G54480.1	SKIP5,SKP5	SKP1/ASK-interacting protein 5	At3g54480
Prupe.1G201400	AT2G22410.1	SLO1	SLOW GROWTH 1	At2g22410
Prupe.2G147400	AT2G45460.2		SMAD/FHA domain-containing protein	At2g45460
Prupe.4G002500	AT5G47790.1		SMAD/FHA domain-containing protein	At5g47790
Prupe.4G147700	AT1G03330.1		Small nuclear ribonucleoprotein family protein	At1g03330
Prupe.1G565900	AT1G65700.3		Small nuclear ribonucleoprotein family protein	At1g65700
Prupe.8G230200	AT2G47640.2		Small nuclear ribonucleoprotein family protein	At2g47640
Prupe.5G069500	AT3G62840.1		Small nuclear ribonucleoprotein family protein	At3g62840
Prupe.8G242900	AT4G02840.1		Small nuclear ribonucleoprotein family protein	At4g02840
Prupe.4G083100	AT4G18372.1		Small nuclear ribonucleoprotein family protein	At4g18372
Prupe.1G493600	AT3G53270.3		Small nuclear RNA activating complex (SNAPc), subunit SNAP43 protein	At3g53270
Prupe.6G230000	AT5G67240.1	SDN3	small RNA degrading nuclease 3	At5g67240
Prupe.4G277000	AT4G26840.1	ATSUMO1,SUM1,SUMO 1,SUMO1	small ubiquitin-like modifier 1	At4g26840
Prupe.4G221800	AT5G55160.1	ATSUMO2,SUM2,SUMO 2,SUMO2	small ubiquitin-like modifier 2	At5g55160
Prupe.4G222000	AT5G55160.1	ATSUMO2,SUM2,SUMO 2,SUMO2	small ubiquitin-like modifier 2	At5g55160
Prupe.1G581100	AT1G33980.1	ATUPF3,UPF3	Smg-4/UPF3 family protein	At1g33980
Prupe.1G588100	AT2G02370.1		SNARE associated Golgi protein family	At2g02370
Prupe.1G365900	AT1G47830.1		SNARE-like superfamily protein	At1g47830
Prupe.8G002800	AT4G10170.2		SNARE-like superfamily protein	At4g10170
Prupe.1G341200	AT2G02090.1	CHA19,CHR19,ETL1	SNF2 domain-containing protein / helicase domain-containing protein	At2g02090
Prupe.8G089900	AT2G16390.1	CHR35,DMS1,DRD1	SNF2 domain-containing protein / helicase domain-containing protein	At2g16390
Prupe.4G135700	AT3G12810.1	chr13,PIE1,SRCAP	SNF2 domain-containing protein / helicase domain-containing protein	At3g12810
Prupe.5G200300	AT5G07810.1		SNF2 domain-containing protein / helicase domain-containing protein / HNH endonuclease domain-containing protein	At5g07810
Prupe.3G001500	AT3G62080.2		SNF7 family protein	At3g62080
Prupe.3G183500	AT1G28560.1	SRD2	snRNA activating complex family protein	At1g28560
Prupe.7G235600	AT2G26900.1		Sodium Bile acid symporter family	At2g26900
Prupe.2G079400	AT3G56160.1		Sodium Bile acid symporter family	At3g56160
Prupe.1G142700	AT3G05030.1	ATNHX2,NHX2	sodium hydrogen exchanger 2	At3g05030
Prupe.1G248800	AT1G17100.1		SOUL heme-binding family protein	At1g17100
Prupe.6G151400	AT3G43610.1		Spc97 / Spc98 family of spindle pole body (SBP) component	At3g43610
Prupe.7G036600	AT5G17410.1		Spc97 / Spc98 family of spindle pole body (SBP) component	At5g17410
Prupe.1G552200	AT1G35470.2		SPla/RYanodine receptor (SPRY) domain-containing protein	At1g35470
Prupe.8G167800	AT2G16940.1		Splicing factor, CC1-like	At2g16940
Prupe.6G161000	AT5G09880.1		Splicing factor, CC1-like	At5g09880
Prupe.8G065000	AT5G64270.1		splicing factor, putative	At5g64270
Prupe.2G135000	AT1G27370.3	SPL10	squamosa promoter binding protein-like 10	At1g27370
Prupe.6G256300	AT2G42200.1	SPL9	squamosa promoter binding protein-like 9	At2g42200
Prupe.7G074200	AT2G42200.1	SPL9	squamosa promoter binding protein-like 9	At2g42200
Prupe.1G290200	AT1G69170.1		Squamosa promoter-binding protein-like (SBP domain) transcription factor family protein	At1g69170
Prupe.3G308100	AT5G50570.2		Squamosa promoter-binding protein-like (SBP domain) transcription factor family protein	At5g50570
Prupe.6G346900	AT5G28640.1	AN3,ATGIF1,GIF,GIF1	SSXT family protein	At5g28640
Prupe.5G241600	AT1G48410.1	AGO1	Stabilizer of iron transporter SufD / Polynucleotidyl transferase	At1g48410
Prupe.1G022900	AT5G43810.1	AGO10,PNH,ZLL	Stabilizer of iron transporter SufD / Polynucleotidyl transferase	At5g43810
Prupe.2G258700	AT2G40410.2		Staphylococcal nuclease homologue	At2g40410
Prupe.3G093400	AT1G15760.1		Sterile alpha motif (SAM) domain-containing protein	At1g15760
Prupe.1G260800	AT1G70180.2		Sterile alpha motif (SAM) domain-containing protein	At1g70180
Prupe.5G144600	AT3G48800.1		Sterile alpha motif (SAM) domain-containing protein	At3g48800
Prupe.6G068700	AT1G07420.1	ATSMO2,SMO2-1	sterol 4-alpha-methyl-oxidase 2-1	At1g07420
Prupe.1G435500	AT5G42890.1	ATSCP2,SCP2	sterol carrier protein 2	At5g42890
Prupe.8G134100	AT4G34190.1	2019-09-01	stress enhanced protein 1	At4g34190
Prupe.6G173300	AT2G21970.1	2019-09-02	stress enhanced protein 2	At2g21970
Prupe.3G030000	AT1G53730.1	SRF6	STRUBBELIG-receptor family 6	At1g53730
Prupe.6G149900	AT2G27170.2	SMC3,TTN7	Structural maintenance of chromosomes (SMC) family protein	At2g27170
Prupe.8G223100	AT3G54670.3	ATSMC1,SMC1,TTN8	Structural maintenance of chromosomes (SMC) family protein	At3g54670
Prupe.2G022000	AT5G15920.1	SMC5	structural maintenance of chromosomes 5	At5g15920
Prupe.7G021100	AT1G73100.1	SDG19,SUVH3	SU(VAR)3-9 homolog 3	At1g73100
Prupe.7G185900	AT1G73100.1	SDG19,SUVH3	SU(VAR)3-9 homolog 3	At1g73100
Prupe.3G313600	AT5G13960.1	KYP,SDG33,SUVH4	SU(VAR)3-9 homolog 4	At5g13960
Prupe.2G064600	AT2G35160.1	SGD9,SUVH5	SU(VAR)3-9 homolog 5	At2g35160
Prupe.5G084600	AT1G04110.1	SDD1	Subtilase family protein	At1g04110
Prupe.6G224600	AT5G67360.1	ARA12	Subtilase family protein	At5g67360
Prupe.1G131700	AT5G49190.1	ATSUS2,SSA,SUS2	sucrose synthase 2	At5g49190
Prupe.8G264300	AT4G02280.1	ATSUS3,SUS3	sucrose synthase 3	At4g02280
Prupe.1G542000	AT1G09960.1	ATSUC4,ATSUT4,SUC4,SUT4	sucrose transporter 4	At1g09960
Prupe.4G113200	AT1G31170.2	ATSRX,SRX	sulfiredoxin	At1g31170
Prupe.7G170100	AT5G66170.3	STR18	sulfurtransferase 18	At5g66170
Prupe.5G148900	AT4G24940.1	AT-SAE1-1,ATSAE1A,SAE1A	SUMO-activating enzyme 1A	At4g24940
Prupe.8G090100	AT2G21470.1	ATSAE2,EMB2764,SAE2	SUMO-activating enzyme 2	At2g21470
Prupe.5G022000	AT1G33410.2	ATNUP160,NUP160,SAR1	SUPPRESSOR OF AUXIN RESISTANCE1	At1g33410
Prupe.7G207000	AT1G72880.1		Survival protein SurE-like phosphatase/nucleotidase	At1g72880
Prupe.5G214300	AT5G23080.1	TGH	SWAP (Suppressor-of-White-APricot)/surp domain-containing protein	At5g23080
Prupe.4G218000	AT5G55100.2		SWAP (Suppressor-of-White-APricot)/surp domain-containing protein	At5g55100
Prupe.3G139100	AT1G03750.1	CHR9	switch 2	At1g03750
Prupe.4G022300	AT2G33610.1	ATSWI3B,CHB2,SWI3B	switch subunit 3	At2g33610
Prupe.5G147600	AT2G47620.1	ATSWI3A,CHB1,SWI3A	SWITCH/sucrose nonfermenting 3A	At2g47620
Prupe.2G327300	AT5G16830.1	ATPEP12,ATSYP21,PEP12,PEP12P,SYP21	syntaxin of plants 21	At5g16830
Prupe.2G152400	AT1G51740.1	ATSYP81,ATUFE1,SYP81,UFE1	syntaxin of plants 81	At1g51740
Prupe.3G315000	AT5G46860.1	ATSYP22,ATVAM3,SGR3,SYP22,VAM3	Syntaxin/t-SNARE family protein	At5g46860
Prupe.7G002500	AT1G55520.2	ATTBP2,TBP2	TATA binding protein 2	At1g55520
Prupe.3G039800	AT1G54140.1	TAF9,TAFII21	TATA binding protein associated factor 21kDa subunit	At1g54140
Prupe.3G206000	AT1G04950.2	ATTAF6,TAF6,TAFII59	TATA BOX ASSOCIATED FACTOR II 59	At1g04950
Prupe.6G050700	AT5G58470.1	TAF15b	TBP-associated factor 15B	At5g58470
Prupe.5G217000	AT1G73960.1	TAF2	TBP-associated factor 2	At1g73960
Prupe.1G392800	AT5G25150.1	TAF5	TBP-associated factor 5	At5g25150
Prupe.3G271100	AT5G25150.1	TAF5	TBP-associated factor 5	At5g25150
Prupe.6G232600	AT4G34340.1	TAF8	TBP-associated factor 8	At4g34340
Prupe.1G576500	AT1G58100.1		TCP family transcription factor	At1g58100
Prupe.5G088800	AT2G45680.1		TCP family transcription factor	At2g45680
Prupe.6G002500	AT3G13470.1		TCP-1/cpn60 chaperonin family protein	At3g13470
Prupe.7G259600	AT5G58070.1	ATTIL,TIL	temperature-induced lipocalin	At5g58070
Prupe.1G240800	AT3G26120.1	TEL1	terminal EAR1-like 1	At3g26120
Prupe.4G128500	AT1G79460.1	ATKS,ATKS1,GA2,KS,KS1	Terpenoid cyclases/Protein prenyltransferases superfamily protein	At1g79460
Prupe.4G128600	AT1G79460.1	ATKS,ATKS1,GA2,KS,KS1	Terpenoid cyclases/Protein prenyltransferases superfamily protein	At1g79460
Prupe.4G215900	AT3G20480.1		tetraacyldisaccharide 4\'-kinase family protein	At3g20480
Prupe.1G367100	AT4G31790.1		Tetrapyrrole (Corrin/Porphyrin) Methylases	At4g31790
Prupe.5G034100	AT5G46700.1	TET1,TRN2	Tetraspanin family protein	At5g46700
Prupe.5G235200	AT3G17880.1	ATHIP2,ATTDX,HIP,TDX	tetraticopeptide domain-containing thioredoxin	At3g17880
Prupe.8G070000	AT1G17680.2		tetratricopeptide repeat (TPR)-containing protein	At1g17680
Prupe.1G140200	AT2G39090.1		tetratricopeptide repeat (TPR)-containing protein	At2g39090
Prupe.5G160000	AT5G63200.1		tetratricopeptide repeat (TPR)-containing protein	At5g63200
Prupe.8G215900	AT1G04080.1	PRP39	Tetratricopeptide repeat (TPR)-like superfamily protein	At1g04080
Prupe.1G573100	AT1G04130.1		Tetratricopeptide repeat (TPR)-like superfamily protein	At1g04130
Prupe.2G028400	AT1G05600.2		Tetratricopeptide repeat (TPR)-like superfamily protein	At1g05600
Prupe.6G007300	AT1G07740.1		Tetratricopeptide repeat (TPR)-like superfamily protein	At1g07740
Prupe.1G555500	AT1G31840.1		Tetratricopeptide repeat (TPR)-like superfamily protein	At1g31840
Prupe.2G267900	AT1G33400.1		Tetratricopeptide repeat (TPR)-like superfamily protein	At1g33400
Prupe.8G012400	AT1G43980.1		Tetratricopeptide repeat (TPR)-like superfamily protein	At1g43980
Prupe.4G151400	AT1G53600.1		Tetratricopeptide repeat (TPR)-like superfamily protein	At1g53600
Prupe.6G310000	AT1G56570.1		Tetratricopeptide repeat (TPR)-like superfamily protein	At1g56570
Prupe.1G551000	AT1G71490.1		Tetratricopeptide repeat (TPR)-like superfamily protein	At1g71490
Prupe.5G001100	AT1G76630.2		Tetratricopeptide repeat (TPR)-like superfamily protein	At1g76630
Prupe.1G333800	AT2G01740.1		Tetratricopeptide repeat (TPR)-like superfamily protein	At2g01740
Prupe.1G435700	AT2G04860.1		Tetratricopeptide repeat (TPR)-like superfamily protein	At2g04860
Prupe.7G236200	AT2G29760.1	OTP81	Tetratricopeptide repeat (TPR)-like superfamily protein	At2g29760
Prupe.6G343500	AT3G04750.1		Tetratricopeptide repeat (TPR)-like superfamily protein	At3g04750
Prupe.2G253200	AT3G56030.1		Tetratricopeptide repeat (TPR)-like superfamily protein	At3g56030
Prupe.4G087400	AT4G21065.1		Tetratricopeptide repeat (TPR)-like superfamily protein	At4g21065
Prupe.5G174400	AT4G21300.1		Tetratricopeptide repeat (TPR)-like superfamily protein	At4g21300
Prupe.7G145400	AT4G37210.1		Tetratricopeptide repeat (TPR)-like superfamily protein	At4g37210
Prupe.6G226400	AT4G37380.1		Tetratricopeptide repeat (TPR)-like superfamily protein	At4g37380
Prupe.6G225100	AT4G37460.1	SRFR1	Tetratricopeptide repeat (TPR)-like superfamily protein	At4g37460
Prupe.2G102900	AT5G01110.1		Tetratricopeptide repeat (TPR)-like superfamily protein	At5g01110
Prupe.6G259100	AT5G02130.1	NDP1	Tetratricopeptide repeat (TPR)-like superfamily protein	At5g02130
Prupe.2G325900	AT5G27270.1	EMB976	Tetratricopeptide repeat (TPR)-like superfamily protein	At5g27270
Prupe.4G035800	AT5G28740.1		Tetratricopeptide repeat (TPR)-like superfamily protein	At5g28740
Prupe.5G013200	AT5G28740.1		Tetratricopeptide repeat (TPR)-like superfamily protein	At5g28740
Prupe.6G186200	AT5G38730.1		Tetratricopeptide repeat (TPR)-like superfamily protein	At5g38730
Prupe.4G276000	AT5G47360.1		Tetratricopeptide repeat (TPR)-like superfamily protein	At5g47360
Prupe.2G313200	AT5G53080.1		Tetratricopeptide repeat (TPR)-like superfamily protein	At5g53080
Prupe.5G197400	AT5G66520.1		Tetratricopeptide repeat (TPR)-like superfamily protein	At5g66520
Prupe.6G219900	AT5G67570.1	DG1,EMB1408,EMB246	Tetratricopeptide repeat (TPR)-like superfamily protein	At5g67570
Prupe.3G121600	AT2G42580.1	TTL3,VIT	tetratricopetide-repeat thioredoxin-like 3	At2g42580
Prupe.6G147400	AT3G25940.1		TFIIB zinc-binding protein	At3g25940
Prupe.7G037900	AT3G12250.1	BZIP45,TGA6	TGACG motif-binding factor 6	At3g12250
Prupe.1G265600	AT5G39950.1	ATH2,ATTRX2,ATTRXH2,TRX2,TRXH2	thioredoxin 2	At5g39950
Prupe.4G045800	AT4G04950.1		thioredoxin family protein	At4g04950
Prupe.3G137100	AT1G03680.1	ATHM1,ATM1,THM1,TRX-M1	thioredoxin M-type 1	At1g03680
Prupe.1G360400	AT1G76020.1		Thioredoxin superfamily protein	At1g76020
Prupe.6G244000	AT2G37240.1		Thioredoxin superfamily protein	At2g37240
Prupe.8G254300	AT3G62950.1		Thioredoxin superfamily protein	At3g62950
Prupe.1G390300	AT5G06430.1		Thioredoxin superfamily protein	At5g06430
Prupe.4G083900	AT5G14070.1	ROXY2	Thioredoxin superfamily protein	At5g14070
Prupe.2G007200	AT5G42850.2		Thioredoxin superfamily protein	At5g42850
Prupe.5G170800	AT5G63030.1		Thioredoxin superfamily protein	At5g63030
Prupe.2G313700	AT4G27800.1	PPH1,TAP38	thylakoid-associated phosphatase 38	At4g27800
Prupe.2G302400	AT5G62650.1		Tic22-like family protein	At5g62650
Prupe.1G467500	AT4G32570.1	TIFY8	TIFY domain protein 8	At4g32570
Prupe.2G304900	AT5G52910.1	ATIM	timeless family protein	At5g52910
Prupe.4G127700	AT2G20142.1		Toll-Interleukin-Resistance (TIR) domain family protein	At2g20142
Prupe.4G275500	AT5G63920.1	TOP3A	topoisomerase 3alpha	At5g63920
Prupe.6G018600	AT3G20780.1	ATTOP6B,BIN3,HYP6,RHL3,TOP6B	topoisomerase 6 subunit B	At3g20780
Prupe.4G099900	AT1G30680.1		toprim domain-containing protein	At1g30680
Prupe.1G495500	AT1G21790.1		TRAM, LAG1 and CLN8 (TLC) lipid-sensing domain containing protein	At1g21790
Prupe.4G107300	AT1G31300.2		TRAM, LAG1 and CLN8 (TLC) lipid-sensing domain containing protein	At1g31300
Prupe.2G265300	AT2G38560.1	TFIIS	transcript elongation factor IIS	At2g38560
Prupe.1G489800	AT1G77320.1	MEI1	transcription coactivators	At1g77320
Prupe.6G180300	AT5G09850.1		Transcription elongation factor (TFIIS) family protein	At5g09850
Prupe.8G222100	AT1G08620.1	PKDM7D	Transcription factor jumonji (jmj) family protein / zinc finger (C5HC2 type) family protein	At1g08620
Prupe.1G371700	AT1G75510.1		Transcription initiation factor IIF, beta subunit	At1g75510
Prupe.2G135900	AT1G02080.2		transcription regulators	At1g02080
Prupe.5G122900	AT4G10920.2	KELP	transcriptional coactivator p15 (PC4) family protein (KELP)	At4g10920
Prupe.1G489700	AT4G31640.1		transcriptional factor B3 family protein	At4g31640
Prupe.1G517200	AT4G31680.1		Transcriptional factor B3 family protein	At4g31680
Prupe.2G324300	AT1G15750.1	TPL,WSIP1	Transducin family protein / WD-40 repeat family protein	At1g15750
Prupe.3G093100	AT1G15750.2	TPL,WSIP1	Transducin family protein / WD-40 repeat family protein	At1g15750
Prupe.8G165500	AT2G16780.1	MSI02,MSI2,NFC02,NFC2	Transducin family protein / WD-40 repeat family protein	At2g16780
Prupe.3G049900	AT2G19520.1	ACG1,ATMSI4,FVE,MSI4,NFC04,NFC4	Transducin family protein / WD-40 repeat family protein	At2g19520
Prupe.7G246700	AT3G33530.1		Transducin family protein / WD-40 repeat family protein	At3g33530
Prupe.5G211000	AT3G42660.1		transducin family protein / WD-40 repeat family protein	At3g42660
Prupe.3G004200	AT4G01860.2		Transducin family protein / WD-40 repeat family protein	At4g01860
Prupe.8G138700	AT4G34280.1		transducin family protein / WD-40 repeat family protein	At4g34280
Prupe.8G212300	AT5G43920.1		transducin family protein / WD-40 repeat family protein	At5g43920
Prupe.7G101800	AT1G12910.1	ATAN11,LWD1	Transducin/WD40 repeat-like superfamily protein	At1g12910
Prupe.7G114200	AT1G19485.1		Transducin/WD40 repeat-like superfamily protein	At1g19485
Prupe.5G116300	AT1G64350.1	SEH1H	Transducin/WD40 repeat-like superfamily protein	At1g64350
Prupe.4G107900	AT3G06880.2		Transducin/WD40 repeat-like superfamily protein	At3g06880
Prupe.4G202200	AT3G20740.1	FIE,FIE1,FIS3	Transducin/WD40 repeat-like superfamily protein	At3g20740
Prupe.5G058900	AT3G21060.1		Transducin/WD40 repeat-like superfamily protein	At3g21060
Prupe.2G267700	AT3G54190.1		Transducin/WD40 repeat-like superfamily protein	At3g54190
Prupe.6G322300	AT3G62770.1	AtATG18a	Transducin/WD40 repeat-like superfamily protein	At3g62770
Prupe.5G106900	AT4G11270.1		Transducin/WD40 repeat-like superfamily protein	At4g11270
Prupe.6G180900	AT4G29830.1	VIP3	Transducin/WD40 repeat-like superfamily protein	At4g29830
Prupe.1G352400	AT5G08390.1		Transducin/WD40 repeat-like superfamily protein	At5g08390
Prupe.6G021400	AT5G12920.1		Transducin/WD40 repeat-like superfamily protein	At5g12920
Prupe.8G231800	AT5G14050.1		Transducin/WD40 repeat-like superfamily protein	At5g14050
Prupe.4G119800	AT5G17370.1		Transducin/WD40 repeat-like superfamily protein	At5g17370
Prupe.4G065800	AT5G45760.1		Transducin/WD40 repeat-like superfamily protein	At5g45760
Prupe.2G110700	AT5G58230.1	ATMSI1,MEE70,MSI1	Transducin/WD40 repeat-like superfamily protein	At5g58230
Prupe.5G124200	AT1G64510.1		Translation elongation factor EF1B/ribosomal protein S6 family protein	At1g64510
Prupe.1G581500	AT1G57720.2		Translation elongation factor EF1B, gamma chain	At1g57720
Prupe.5G076600	AT1G62750.1	ATSCO1,ATSCO1/CPEF-G,SCO1	Translation elongation factor EFG/EF2 protein	At1g62750
Prupe.8G167900	AT1G34360.1		translation initiation factor 3 (IF-3) family protein	At1g34360
Prupe.4G205000	AT4G27130.1		Translation initiation factor SUI1 family protein	At4g27130
Prupe.1G134900	AT3G16640.1	TCTP	translationally controlled tumor protein	At3g16640
Prupe.1G293300	AT2G03780.1		Translin family protein	At2g03780
Prupe.8G134600	AT2G15290.1	ATTIC21,CIA5,PIC1,TIC21	translocon at inner membrane of chloroplasts 21	At2g15290
Prupe.1G397100	AT2G24820.1	TIC55-II	translocon at the inner envelope membrane of chloroplasts 55-II	At2g24820
Prupe.1G136400	AT4G02510.1	ATTOC159,PPI2,TOC159,TOC160,TOC86	translocon at the outer envelope membrane of chloroplasts 159	At4g02510
Prupe.6G118000	AT1G08230.2	ATGAT1,GAT1	Transmembrane amino acid transporter family protein	At1g08230
Prupe.2G173600	AT2G46060.1		transmembrane protein-related	At2g46060
Prupe.6G294000	AT2G38550.1		Transmembrane proteins 14C	At2g38550
Prupe.1G263400	AT1G27170.1		transmembrane receptors;ATP binding	At1g27170
Prupe.5G031500	AT4G17770.1	ATTPS5,TPS5	trehalose phosphatase/synthase 5	At4g17770
Prupe.3G042900	AT1G72650.2	TRFL6	TRF-like 6	At1g72650
Prupe.6G234700	AT2G37025.2	TRFL8	TRF-like 8	At2g37025
Prupe.1G153100	AT5G19160.1	TBL11	TRICHOME BIREFRINGENCE-LIKE 11	At5g19160
Prupe.4G157600	AT3G14850.2	TBL41	TRICHOME BIREFRINGENCE-LIKE 41	At3g14850
Prupe.3G108000	AT2G30900.1	TBL43	TRICHOME BIREFRINGENCE-LIKE 43	At2g30900
Prupe.3G108300	AT2G30900.1	TBL43	TRICHOME BIREFRINGENCE-LIKE 43	At2g30900
Prupe.8G266300	AT3G62390.1	TBL6	TRICHOME BIREFRINGENCE-LIKE 6	At3g62390
Prupe.1G177800	AT1G05830.2	ATX2,SDG30	trithorax-like protein 2	At1g05830
Prupe.1G146500	AT4G15520.1		tRNA/rRNA methyltransferase (SpoU) family protein	At4g15520
Prupe.3G259900	AT5G15390.1		tRNA/rRNA methyltransferase (SpoU) family protein	At5g15390
Prupe.1G573900	AT2G31580.1		tRNAHis guanylyltransferase	At2g31580
Prupe.6G322200	AT5G27660.1		Trypsin family protein with PDZ domain	At5g27660
Prupe.8G232700	AT3G54640.1	TRP3,TSA1	tryptophan synthase alpha chain	At3g54640
Prupe.6G232900	AT2G36960.3	TKI1	TSL-kinase interacting protein 1	At2g36960
Prupe.8G253000	AT2G47900.1	AtTLP3,TLP3	tubby like protein 3	At2g47900
Prupe.6G064900	AT5G23860.1	TUB8	tubulin beta 8	At5g23860
Prupe.2G295200	AT5G23860.2	TUB8	tubulin beta 8	At5g23860
Prupe.7G198800	AT1G77550.1		tubulin-tyrosine ligases;tubulin-tyrosine ligases	At1g77550
Prupe.3G097300	AT1G80810.2		Tudor/PWWP/MBT superfamily protein	At1g80810
Prupe.6G241400	AT5G02950.1		Tudor/PWWP/MBT superfamily protein	At5g02950
Prupe.3G138600	AT4G03560.1	ATCCH1,ATTPC1,FOU2,TPC1	two-pore channel 1	At4g03560
Prupe.7G153200	AT3G50670.1	U1-70K,U1SNRNP	U1 small nuclear ribonucleoprotein-70K	At3g50670
Prupe.7G151700	AT4G36690.1	ATU2AF65A	U2 snRNP auxilliary factor, large subunit, splicing factor	At4g36690
Prupe.8G262300	AT4G02400.1		U3 ribonucleoprotein (Utp) family protein	At4g02400
Prupe.6G358100	AT1G20960.2	emb1507	U5 small nuclear ribonucleoprotein helicase, putative	At1g20960
Prupe.1G254600	AT1G60220.1	OTS1,ULP1D	UB-like protease 1D	At1g60220
Prupe.6G282900	AT5G06460.1	ATUBA2,UBA 2	ubiquitin activating enzyme 2	At5g06460
Prupe.4G010400	AT4G22350.2		Ubiquitin C-terminal hydrolases superfamily protein	At4g22350
Prupe.5G147200	AT5G21970.1		Ubiquitin carboxyl-terminal hydrolase family protein	At5g21970
Prupe.6G031700	AT3G13235.3		ubiquitin family protein	At3g13235
Prupe.6G073100	AT2G29070.2		Ubiquitin fusion degradation UFD1 family protein	At2g29070
Prupe.1G373500	AT5G42990.1	UBC18	ubiquitin-conjugating enzyme 18	At5g42990
Prupe.7G162600	AT5G42990.1	UBC18	ubiquitin-conjugating enzyme 18	At5g42990
Prupe.2G183100	AT1G64230.2	UBC28	ubiquitin-conjugating enzyme 28	At1g64230
Prupe.1G318000	AT1G68185.1		Ubiquitin-like superfamily protein	At1g68185
Prupe.7G265800	AT5G57860.1		Ubiquitin-like superfamily protein	At5g57860
Prupe.2G054900	AT5G06600.1	UBP12	ubiquitin-specific protease 12	At5g06600
Prupe.2G069300	AT5G06600.1	UBP12	ubiquitin-specific protease 12	At5g06600
Prupe.4G223300	AT5G06600.1	UBP12	ubiquitin-specific protease 12	At5g06600
Prupe.2G052500	AT3G11910.1	UBP13	ubiquitin-specific protease 13	At3g11910
Prupe.7G262200	AT5G57990.1	UBP23	ubiquitin-specific protease 23	At5g57990
Prupe.1G341400	AT1G14570.1		UBX domain-containing protein	At1g14570
Prupe.1G333400	AT1G25054.1		UDP-3-O-acyl N-acetylglycosamine deacetylase family protein	At1g25054
Prupe.5G178200	AT1G24100.1	UGT74B1	UDP-glucosyl transferase 74B1	At1g24100
Prupe.6G008400	AT5G59590.1	UGT76E2	UDP-glucosyl transferase 76E2	At5g59590
Prupe.3G189600	AT1G22380.1	AtUGT85A3,UGT85A3	UDP-glucosyl transferase 85A3	At1g22380
Prupe.3G189700	AT1G22380.1	AtUGT85A3,UGT85A3	UDP-glucosyl transferase 85A3	At1g22380
Prupe.2G303000	AT3G16520.3	UGT88A1	UDP-glucosyl transferase 88A1	At3g16520
Prupe.8G185900	AT2G43820.1	ATSAGT1,GT,SAGT1,SGT1,UGT74F2	UDP-glucosyltransferase 74F2	At2g43820
Prupe.6G190000	AT1G22400.1	ATUGT85A1,UGT85A1	UDP-Glycosyltransferase superfamily protein	At1g22400
Prupe.5G132800	AT1G32900.1		UDP-Glycosyltransferase superfamily protein	At1g32900
Prupe.6G049600	AT2G30150.1		UDP-Glycosyltransferase superfamily protein	At2g30150
Prupe.6G049700	AT2G30150.1		UDP-Glycosyltransferase superfamily protein	At2g30150
Prupe.6G050000	AT2G30150.1		UDP-Glycosyltransferase superfamily protein	At2g30150
Prupe.3G184800	AT3G21760.1	HYR1	UDP-Glycosyltransferase superfamily protein	At3g21760
Prupe.8G135700	AT4G15480.1	UGT84A1	UDP-Glycosyltransferase superfamily protein	At4g15480
Prupe.6G211300	AT5G65685.2		UDP-Glycosyltransferase superfamily protein	At5g65685
Prupe.1G457700	AT4G31600.1		UDP-N-acetylglucosamine (UAA) transporter family	At4g31600
Prupe.5G186200	AT5G13210.1		Uncharacterised conserved protein UCP015417, vWA	At5g13210
Prupe.8G140100	AT5G43400.1		Uncharacterised conserved protein UCP015417, vWA	At5g43400
Prupe.4G012300	AT4G22310.1		Uncharacterised protein family (UPF0041)	At4g22310
Prupe.2G240600	AT3G53850.1		Uncharacterised protein family (UPF0497)	At3g53850
Prupe.2G232700	AT3G55390.1		Uncharacterised protein family (UPF0497)	At3g55390
Prupe.7G011900	AT1G28760.1		Uncharacterized conserved protein (DUF2215)	At1g28760
Prupe.1G344500	AT3G18630.1	ATUNG,UNG	uracil dna glycosylase	At3g18630
Prupe.6G262400	AT3G53900.2	PYRR,UPP	uracil phosphoribosyltransferase	At3g53900
Prupe.3G022700	AT1G78900.2	VHA-A	vacuolar ATP synthase subunit A	At1g78900
Prupe.8G027700	AT3G43660.1		Vacuolar iron transporter (VIT) family protein	At3g43660
Prupe.1G251400	AT1G60490.1	ATVPS34,PI3K,VPS34	vacuolar protein sorting 34	At1g60490
Prupe.1G201600	AT5G09320.1	VPS9B	Vacuolar sorting protein 9 (VPS9) domain	At5g09320
Prupe.3G127200	AT1G28520.1	ATVOZ1,VOZ1	vascular plant one zinc finger protein	At1g28520
Prupe.1G388300	AT5G18000.1	VDD	VERDANDI	At5g18000
Prupe.4G180100	AT1G28280.2		VQ motif-containing protein	At1g28280
Prupe.4G145600	AT1G53700.1	PK3AT,WAG1	WAG 1	At1g53700
Prupe.6G226500	AT5G67320.1	HOS15	WD-40 repeat family protein	At5g67320
Prupe.7G050300	AT2G41500.1	EMB2776,LIS	WD-40 repeat family protein / small nuclear ribonucleoprotein Prp4p-related	At2g41500
Prupe.8G002600	AT1G71260.1	ATWHY2,WHY2	WHIRLY 2	At1g71260
Prupe.5G093200	AT4G11660.1	AT-HSFB2B,HSFB2B	winged-helix DNA-binding transcription factor family protein	At4g11660
Prupe.1G165500	AT4G13980.1	AT-HSFA5,HSFA5	winged-helix DNA-binding transcription factor family protein	At4g13980
Prupe.1G325800	AT5G08780.1		winged-helix DNA-binding transcription factor family protein	At5g08780
Prupe.6G042600	AT5G58350.1	WNK4,ZIK2	with no lysine (K) kinase 4	At5g58350
Prupe.1G489600	AT1G21610.1		wound-responsive family protein	At1g21610
Prupe.8G230700	AT2G30590.1	WRKY21	WRKY DNA-binding protein 21	At2g30590
Prupe.7G262600	AT4G30935.1	ATWRKY32,WRKY32	WRKY DNA-binding protein 32	At4g30935
Prupe.4G232600	AT4G26640.2	AtWRKY20,WRKY20	WRKY family transcription factor family protein	At4g26640
Prupe.5G009600	AT4G35550.1	ATWOX13,HB-4,WOX13	WUSCHEL related homeobox 13	At4g35550
Prupe.7G020500	AT2G41020.1		WW domain-containing protein	At2g41020
[truncated: 352 more rows]

## Sheet: Table 7
GO enriched terms of apricot ME2
GO term	adjustedPValue_GO	GO ID	nn_GO_ME2	pValue_GO	xx_GO_ME2
histone modification	0.000143	16570	60	8.47e-06	13
histone methylation	0.00342	16571	27	0.000326	7
macromolecule methylation	0.000267	43414	73	1.71e-05	14
DNA methylation	0.00281	6306	34	0.000254	8
flower development	2.02e-06	9908	228	6.9e-08	33
floral whorl development	0.00497	48438	122	0.000498	16
biological regulation	3.17e-06	65007	3243	1.21e-07	229
regulation of biological process	2.07e-06	50789	2783	7.21e-08	203
meiosis	0.012	7126	43	0.00135	8
meiotic chromosome segregation	0.014	45132	11	0.00169	4
cellular metabolic process	3.17e-06	44237	5407	1.21e-07	352
cellular nitrogen compound metabolic process	1.12e-18	34641	1484	4.68e-21	163
regulation of metabolic process	1.56e-05	19222	1825	7.28e-07	140
DNA metabolic process	5.31e-25	6259	311	7.39e-28	72
DNA recombination	1.41e-07	6310	52	3.64e-09	16
cell cycle phase	0.000349	22403	75	2.36e-05	14
small molecule metabolic process	0.0223	44281	1248	0.00302	86
cellular amino acid and derivative metabolic process	0.884	6519	483	0.81	21
M phase	0.0105	279	62	0.00113	10
RNA 3'-end processing	0.16	31123	15	0.0384	3
mRNA 3'-end processing	0.0114	31124	5	0.00124	3
regulation of cell cycle	0.000665	51726	111	4.86e-05	17
positive regulation of cell cycle	0.00507	45787	4	0.000515	3
cellular biosynthetic process	0.723	44249	2444	0.597	123
cellular amino acid derivative biosynthetic process	0.367	42398	171	0.168	12
cellular macromolecule biosynthetic process	0.984	34645	1486	0.954	63
transcription	0.0291	6350	123	0.00418	14
meiotic cell cycle	0.0267	51321	61	0.00368	9
M phase of meiotic cell cycle	0.012	51327	43	0.00135	8
epidermis development	0.033	8544	125	0.00483	14
epidermal cell differentiation	0.0291	9913	123	0.00418	14
cellular localization	0.155	51641	415	0.0368	30
establishment of localization in cell	0.241	51649	381	0.0841	26
cellular response to dsRNA	0.00224	71359	25	0.000193	7
dsRNA fragmentation	0.00224	31050	25	0.000193	7
regulation of multicellular organismal process	1.09e-10	51239	229	2.04e-12	41
regulation of post-embryonic development	3.07e-06	48580	157	1.13e-07	26
heterocycle metabolic process	0.565	46483	340	0.381	19
coumarin metabolic process	0.0483	9804	3	0.00759	2
biosynthetic process	0.806	9058	2610	0.717	128
lipid biosynthetic process	0.0513	8610	321	0.0081	27
floral organ development	0.000207	48437	143	1.28e-05	21
regulation of macromolecule biosynthetic process	0.000791	10556	1504	5.83e-05	111
regulation of transcription	0.00227	45449	1468	0.000198	106
posttranscriptional gene silencing by RNA	0.112	35194	95	0.0235	10
RNA interference	0.00124	16246	30	9.82e-05	8
small molecule biosynthetic process	0.13	44283	622	0.0286	43
gynoecium development	0.0117	48467	63	0.00128	10
carpel development	0.00555	48440	57	0.000571	10
cell cycle process	0.000223	22402	122	1.4e-05	19
post-translational protein modification	0.585	43687	1093	0.407	58
protein sumoylation	0.0411	16925	8	0.00617	3
organ development	3.42e-11	48513	719	4.76e-13	85
shoot development	3.48e-11	48367	300	5.32e-13	49
cellular amino acid derivative metabolic process	0.585	6575	231	0.404	13
phenylpropanoid metabolic process	0.326	9698	133	0.145	10
organic acid biosynthetic process	0.0533	16053	307	0.00849	26
negative regulation of post-embryonic development	0.0165	48581	56	0.00202	9
negative regulation of flower development	0.00397	9910	36	0.000386	8
negative regulation of biosynthetic process	5.38e-06	9890	76	2.21e-07	17
negative regulation of macromolecule biosynthetic process	2.68e-06	10558	72	9.51e-08	17
reproductive structure development	5.89e-14	48608	735	5.33e-16	93
vegetative to reproductive phase transition of meristem	0.000114	10228	86	6.57e-06	16
negative regulation of metabolic process	8.53e-07	9892	198	2.73e-08	31
negative regulation of nitrogen compound metabolic process	4.99e-07	51172	72	1.53e-08	18
anatomical structure morphogenesis	2.39e-07	9653	515	6.31e-09	59
cellular component morphogenesis	0.298	32989	260	0.12	18
phyllome development	1.21e-11	48827	222	1.6e-13	42
cotyledon development	0.184	48825	29	0.0587	4
gene silencing	0.00176	16458	121	0.000146	17
gene silencing by RNA	0.0784	31047	101	0.0143	11
cellular response to stimulus	4.49e-09	51716	729	1e-10	80
cellular response to stress	1.29e-06	33554	364	4.32e-08	45
cell morphogenesis	0.264	902	238	0.105	17
multicellular organism reproduction	0.0658	32504	60	0.0111	8
reproductive process in a multicellular organism	0.0481	48609	56	0.00736	8
cotyledon morphogenesis	0.0199	48826	2	0.00262	2
response to oxidative stress	0.389	6979	247	0.2	16
response to reactive oxygen species	0.00382	302	64	0.000369	11
regulation of macromolecule metabolic process	6.84e-05	60255	1685	3.76e-06	128
developmental process	8.25e-17	32502	1820	4.6e-19	182
cellular developmental process	0.0029	48869	435	0.000264	40
organic acid metabolic process	0.233	6082	621	0.0808	40
biological_process	1	8150	22304	1	1142
cellular component organization	5.21e-09	16043	935	1.2e-10	95
negative regulation of transcription	7.05e-06	16481	61	3.04e-07	15
acetyl-CoA metabolic process	0.6	6084	28	0.424	2
acetyl-CoA biosynthetic process	0.184	6085	8	0.0597	2
negative regulation of nucleobase, nucleoside, nucleotide and nucleic acid metabolic process	4.99e-07	45934	72	1.53e-08	18
negative regulation of RNA metabolic process	0.000342	51253	25	2.28e-05	8
regulation of growth	0.0146	40008	55	0.00178	9
regulation of developmental growth	0.0166	48638	36	0.00205	7
DNA replication, synthesis of RNA primer	0.0199	6269	2	0.00262	2
phenylpropanoid biosynthetic process	0.167	9699	104	0.0404	10
organelle organization	4.12e-11	6996	526	6.6e-13	69
plastid organization	0.0401	9657	102	0.00591	12
RNA processing	1.52e-05	6396	337	7e-07	40
anatomical structure development	1.22e-15	48856	1392	7.63e-18	148
regulation of nitrogen compound metabolic process	0.000289	51171	1545	1.87e-05	116
posttranscriptional gene silencing	0.155	16441	102	0.0361	10
meristem development	0.00119	48507	95	9.32e-05	15
meristem maintenance	0.00495	10073	56	0.000493	10
regulation of transcription, DNA-dependent	0.0203	6355	810	0.00268	60
genetic imprinting	0.019	71514	12	0.00243	4
chloroplast organization	0.014	9658	65	0.00164	10
negative regulation of biological process	2.06e-08	48519	362	5.17e-10	49
negative regulation of cellular process	1.13e-05	48523	191	5.11e-07	28
mitotic cell cycle	0.00921	278	32	0.000987	7
interphase of mitotic cell cycle	0.0246	51329	13	0.00337	4
negative regulation of transcription, DNA-dependent	0.000342	45892	25	2.28e-05	8
regulation of developmental process	4.89e-11	50793	273	8.83e-13	46
regulation of anatomical structure morphogenesis	0.0458	22603	34	0.00697	6
metabolic process	0.00114	8152	6834	8.88e-05	408
nitrogen compound metabolic process	4.61e-18	6807	1548	2.25e-20	166
coenzyme metabolic process	0.696	6732	137	0.557	7
regulation of nucleobase, nucleoside, nucleotide and nucleic acid metabolic process	0.000411	19219	1527	2.83e-05	114
cell development	0.0206	48468	183	0.00274	19
cell morphogenesis involved in differentiation	0.0482	904	118	0.00742	13
establishment of localization	0.941	51234	1514	0.888	68
mRNA metabolic process	0.000173	16071	99	1.05e-05	17
mRNA processing	5.42e-05	6397	81	2.9e-06	16
response to light stimulus	0.0278	9416	455	0.00387	37
response to light intensity	0.0301	9642	74	0.00434	10
cellular process	7.2e-09	9987	7393	1.7e-10	478
RNA metabolic process	3.79e-07	16070	510	1.11e-08	58
shoot morphogenesis	8.19e-10	10016	157	1.6e-11	32
protein targeting	0.14	6605	128	0.0314	12
protein export from nucleus	0.0199	6611	2	0.00262	2
negative regulation of developmental process	0.00342	51093	84	0.000329	13
negative regulation of cellular metabolic process	9.81e-07	31324	92	3.21e-08	20
DNA repair	9.9e-13	6281	154	1.03e-14	36
double-strand break repair	0.0434	6302	24	0.00656	5
nuclear export	0.00666	51168	9	0.0007	4
protein localization	0.639	8104	340	0.477	18
establishment of protein localization	0.724	45184	325	0.601	16
pattern specification process	2.51e-05	7389	114	1.27e-06	20
regionalization	2.02e-05	3002	93	9.69e-07	18
DNA geometric change	0.000533	32392	14	3.74e-05	6
DNA duplex unwinding	0.000533	32508	14	3.74e-05	6
hair cell differentiation	0.00299	35315	62	0.000277	11
trichome differentiation	0.00299	10026	62	0.000277	11
gene silencing by miRNA	0.456	35195	67	0.258	5
reproductive developmental process	2.68e-13	3006	829	2.61e-15	99
ovule development	0.0277	48481	40	0.00383	7
leaf development	1.86e-12	48366	201	2.2e-14	41
leaf morphogenesis	1.41e-09	9965	117	3.03e-11	27
one-carbon metabolic process	3.53e-05	6730	97	1.84e-06	18
fatty acid biosynthetic process	0.00313	6633	105	0.000292	15
root system development	0.167	22622	230	0.0492	18
root development	0.167	48364	230	0.0492	18
negative regulation of macromolecule metabolic process	5.33e-06	10605	183	2.08e-07	28
nucleobase, nucleoside, nucleotide and nucleic acid metabolic process	1.51e-24	6139	1104	3.16e-27	147
embryonic development ending in seed dormancy	5.38e-06	9793	372	2.18e-07	44
protein amino acid alkylation	0.0126	8213	34	0.00144	7
cell fate commitment	0.00157	45165	31	0.000126	8
protein transport	0.724	15031	325	0.601	16
intracellular protein transport	0.489	6886	230	0.291	14
peroxisome organization	0.167	7031	27	0.0469	4
protein targeting to peroxisome	0.014	6625	11	0.00169	4
cell differentiation	0.00016	30154	296	9.57e-06	34
regulation of RNA metabolic process	0.0218	51252	813	0.00291	60
regulation of meristem growth	0.008	10075	23	0.000846	6
regulation of root meristem growth	0.0189	10082	6	0.00238	3
cellular macromolecule metabolic process	8.45e-05	44260	3667	4.82e-06	244
interphase	0.0246	51325	13	0.00337	4
monocarboxylic acid metabolic process	0.0167	32787	290	0.00207	27
fatty acid metabolic process	0.00495	6631	171	0.000491	20
regulation of cellular metabolic process	0.000143	31323	1664	8.46e-06	125
regulation of primary metabolic process	0.000806	80090	1604	6e-05	117
reproductive process	2.8e-14	22414	911	2.14e-16	108
multicellular organismal process	7.89e-19	32501	1732	2.2e-21	182
seed germination	0.012	9845	43	0.00135	8
cell cycle	1.78e-05	7049	152	8.44e-07	24
cellular ketone metabolic process	0.209	42180	630	0.0691	41
oxoacid metabolic process	0.231	43436	620	0.0794	40
RNA biosynthetic process	0.0126	32774	64	0.00145	10
RNA polyadenylation	0.0411	43631	8	0.00617	3
multicellular organismal development	9.15e-19	7275	1655	3.18e-21	176
system development	3.48e-11	48731	720	5.13e-13	85
macromolecule modification	0.424	43412	1378	0.224	77
protein modification process	0.492	6464	1241	0.296	68
cofactor biosynthetic process	0.573	51188	135	0.388	8
coenzyme biosynthetic process	0.329	9108	70	0.148	6
response to organic substance	0.0364	10033	1037	0.00534	72
response to dsRNA	0.00224	43331	25	0.000193	7
regulation of cellular process	0.00476	50794	2448	0.000467	161
organ morphogenesis	1.23e-09	9887	178	2.48e-11	34
negative regulation of cellular biosynthetic process	5.38e-06	31327	76	2.21e-07	17
protein modification by small protein conjugation or removal	0.167	70647	123	0.0509	11
protein amino acid methylation	0.0126	6479	34	0.00144	7
transport	0.949	6810	1502	0.898	67
mitotic recombination	0.0483	6312	3	0.00759	2
intracellular transport	0.167	46907	326	0.048	24
cellular protein metabolic process	1	44267	2767	0.996	114
response to abiotic stimulus	0.0182	9628	1168	0.00228	82
response to radiation	0.028	9314	471	0.00393	38
positive regulation of cellular process	0.167	48522	137	0.0488	12
trichome morphogenesis	0.019	10090	47	0.00244	8
chromosome organization	8.28e-12	51276	210	1.04e-13	41
anatomical structure arrangement	0.00258	48532	42	0.000226	9
meristem structural organization	0.019	9933	37	0.00242	7
posttranscriptional regulation of gene expression	0.204	10608	129	0.0671	11
cellular aromatic compound metabolic process	0.616	6725	296	0.448	16
aromatic compound biosynthetic process	0.301	19438	177	0.122	13
macromolecule metabolic process	0.000601	43170	4086	4.31e-05	261
regulation of gene expression, epigenetic	1.08e-05	40029	158	4.82e-07	25
regulation of gene expression by genetic imprinting	0.019	6349	12	0.00243	4
post-embryonic organ development	0.014	48569	202	0.00166	21
coumarin biosynthetic process	0.0483	9805	3	0.00759	2
cellular response to organic substance	0.000367	71310	323	2.5e-05	35
localization	0.912	51179	1566	0.849	72
macromolecule localization	0.821	33036	521	0.733	24
tissue development	7.33e-05	9888	260	4.13e-06	32
seed development	2.8e-06	48316	438	1.01e-07	50
regulation of meristem development	7.05e-06	48509	61	3.04e-07	15
cell fate specification	0.0063	1708	22	0.000653	6
carboxylic acid metabolic process	0.231	19752	620	0.0794	40
primary metabolic process	0.00149	44238	5719	0.000119	347
mRNA polyadenylation	0.00507	6378	4	0.000515	3
regulation of cellular biosynthetic process	0.000835	31326	1540	6.34e-05	113
DNA-dependent DNA replication	6.81e-07	6261	44	2.13e-08	14
DNA-dependent DNA replication initiation	5.97e-06	6270	11	2.49e-07	7
nucleic acid metabolic process	2.23e-25	90304	866	1.55e-28	129
protein modification by small protein conjugation	0.254	32446	106	0.0935	9
protein import	0.167	17038	77	0.043	8
post-embryonic morphogenesis	0.12	9886	83	0.0259	9
cellular lipid metabolic process	0.0237	44255	404	0.00322	34
shoot system development	4.89e-11	22621	304	8.85e-13	49
cellular macromolecule localization	0.376	70727	258	0.173	17
positive regulation of biological process	0.00173	48518	218	0.000142	25
cellular protein localization	0.446	34613	240	0.249	15
root morphogenesis	0.438	10015	99	0.244	7
peroxisomal transport	0.014	43574	11	0.00169	4
cellular response to chemical stimulus	0.000337	70887	361	2.2e-05	38
response to inorganic substance	0.184	10035	434	0.0595	30
post-embryonic development	1.3e-15	9791	884	9.02e-18	109
regulation of biosynthetic process	0.000835	9889	1540	6.34e-05	113
gene expression	0.955	10467	1578	0.912	70
nuclear transport	0.12	51169	57	0.0257	7
response to temperature stimulus	0.0404	9266	359	0.00599	30
response to heat	0.000548	9408	131	3.89e-05	19
response to hydrogen peroxide	0.00223	42542	41	0.000186	9
chromatin organization	1.29e-09	6325	160	2.7e-11	32
macromolecule biosynthetic process	0.984	9059	1495	0.959	63
ectoderm development	0.033	7398	125	0.00483	14
protein import into peroxisome matrix	0.0411	16558	8	0.00617	3
cofactor metabolic process	0.615	51186	219	0.447	12
regulation of flower development	1.55e-08	9909	104	3.77e-10	24
embryonic development	2.81e-07	9790	429	7.63e-09	52
response to stress	0.00114	6950	1853	8.79e-05	131
carboxylic acid biosynthetic process	0.0533	46394	307	0.00849	26
seedling development	0.017	90351	46	0.00212	8
chromatin silencing	2.51e-05	6342	18	1.27e-06	8
histone lysine methylation	0.0313	34968	14	0.00453	4
histone H3-K36 methylation	0.0483	10452	3	0.00759	2
response to chemical stimulus	0.0751	42221	1710	0.0131	108
protein metabolic process	1	19538	3147	0.997	131
negative regulation of gene expression	2.51e-05	10629	166	1.24e-06	25
negative regulation of gene expression, epigenetic	2.05e-05	45814	23	9.98e-07	9
nucleocytoplasmic transport	0.12	6913	57	0.0257	7
chromosome segregation	0.000256	7059	24	1.62e-05	8
sister chromatid cohesion	0.00336	7062	13	0.000318	5
embryonic morphogenesis	0.0556	48598	9	0.00891	3
histone H3-K4 methylation	0.0283	51568	7	0.00401	3
DNA modification	0.00335	6304	35	0.000315	8
DNA alkylation	0.00281	6305	34	0.000254	8
positive regulation of developmental process	0.00826	51094	50	0.000879	9
DNA unwinding involved in replication	5.76e-05	6268	10	3.13e-06	6
multi-organism process	0.0131	51704	694	0.00152	54
response to high light intensity	0.000665	9644	43	4.86e-05	10
reproduction	4.46e-14	3	931	3.73e-16	109
response to endogenous stimulus	0.0872	9719	835	0.0167	57
cellular response to endogenous stimulus	0.0219	71495	254	0.00294	24
production of small RNA involved in gene silencing by RNA	0.00224	70918	25	0.000193	7
production of miRNAs involved in gene silencing by miRNA	0.0283	35196	7	0.00401	3
chromatin modification	3.3e-07	16568	86	9.43e-09	20
covalent chromatin modification	5.27e-05	16569	63	2.79e-06	14
positive regulation of post-embryonic development	0.012	48582	43	0.00135	8
gametophyte development	0.00555	48229	212	0.000571	23
DNA replication	4.77e-11	6260	94	7.96e-13	26
regulation of cell cycle process	0.00281	10564	26	0.000252	7
mismatch repair	7.28e-05	6298	15	4.06e-06	7
lipid metabolic process	0.254	6629	578	0.0962	37
response to DNA damage stimulus	1.07e-12	6974	163	1.2e-14	37
pyruvate metabolic process	0.16	6090	15	0.0384	3
acetyl-CoA biosynthetic process from pyruvate	0.0199	6086	2	0.00262	2
production of siRNA involved in RNA interference	0.00102	30422	22	7.83e-05	7
response to stimulus	2.9e-07	50896	3207	8.08e-09	233
methylation	2.78e-05	32259	77	1.43e-06	16
regulation of DNA metabolic process	0.014	51052	26	0.00169	6
fruit development	9.74e-06	10154	459	4.27e-07	50
regulation of gene expression	0.000187	10468	1642	1.15e-05	123
secondary metabolic process	0.601	19748	330	0.426	18
regulation of cell proliferation	0.014	42127	26	0.00169	6
nucleic acid phosphodiester bond hydrolysis	0.0483	90305	16	0.00759	4
mRNA cleavage	0.00666	6379	9	0.0007	4
chromatin assembly or disassembly	0.028	6333	73	0.00393	10
DNA conformation change	0.00158	71103	87	0.000128	14
positive regulation of flower development	0.00281	9911	34	0.000254	8
response to biotic stimulus	0.0434	9607	550	0.00659	42
regulation of meristem structural organization	0.0141	9934	18	0.00171	5
xylem and phloem pattern formation	0.012	10051	43	0.00135	8

## Sheet: Table 8
Genes in apricot co-expression module ME15
locusName	Best.hit.arabi.name	arabi.symbol	arabi.defline	arabi.hit
Prupe.1G490000	AT1G77330.1		2-oxoglutarate (2OG) and Fe(II)-dependent oxygenase superfamily protein	At1g77330
Prupe.2G095000	AT2G36690.1		2-oxoglutarate (2OG) and Fe(II)-dependent oxygenase superfamily protein	At2g36690
Prupe.8G115100	AT3G19000.1		2-oxoglutarate (2OG) and Fe(II)-dependent oxygenase superfamily protein	At3g19000
Prupe.3G197500	AT4G16360.3		5\'-AMP-activated protein kinase beta-2 subunit protein	At4g16360
Prupe.3G122400	AT4G25750.1		ABC-2 type transporter family protein	At4g25750
Prupe.6G027000	AT3G13220.1	ABCG26,WBC27	ABC-2 type transporter family protein	At3g13220
Prupe.2G312800	AT5G24310.1	ABIL3	ABL interactor-like protein 3	At5g24310
Prupe.1G224800	AT1G62940.1	ACOS5	acyl-CoA synthetase 5	At1g62940
Prupe.7G270900	AT1G05610.1	APS2	ADP-glucose pyrophosphorylase small subunit 2	At1g05610
Prupe.4G077700	AT5G60440.1	AGL62	AGAMOUS-like 62	At5g60440
Prupe.7G091400	AT5G60440.1	AGL62	AGAMOUS-like 62	At5g60440
Prupe.1G533700	AT5G48670.1	AGL80,FEM111	AGAMOUS-like 80	At5g48670
Prupe.1G031300	AT2G34160.1		Alba DNA/RNA-binding protein	At2g34160
Prupe.5G179700	AT1G74920.1	ALDH10A8	aldehyde dehydrogenase 10A8	At1g74920
Prupe.1G352200	AT5G08380.1	AGAL1,AtAGAL1	alpha-galactosidase 1	At5g08380
Prupe.7G102600	AT3G52570.1		alpha/beta-Hydrolases superfamily protein	At3g52570
Prupe.4G209800	AT1G50830.1		Aminotransferase-like, plant mobile domain family protein	At1g50830
Prupe.3G135700	AT4G03500.1		Ankyrin repeat family protein	At4g03500
Prupe.5G092200	AT2G33720.1		AP2/B3-like transcriptional factor family protein	At2g33720
Prupe.7G223800	AT4G03170.1		AP2/B3-like transcriptional factor family protein	At4g03170
Prupe.7G223900	AT4G03170.1		AP2/B3-like transcriptional factor family protein	At4g03170
Prupe.8G122700	AT3G19184.1		AP2/B3-like transcriptional factor family protein	At3g19184
Prupe.I005500	AT4G21990.1	APR3,ATAPR3,PRH-26,PRH26	APS reductase 3	At4g21990
Prupe.4G060200	AT2G27430.1		ARM repeat superfamily protein	At2g27430
Prupe.6G225200	AT5G43120.1		ARM-repeat/Tetratricopeptide repeat (TPR)-like protein	At5g43120
Prupe.6G348200	AT4G14465.1	AHL20	AT-hook motif nuclear-localized protein 20	At4g14465
Prupe.6G360300	AT5G16530.1	PIN5	Auxin efflux carrier family protein	At5g16530
Prupe.1G530600	AT5G47530.1		Auxin-responsive family protein	At5g47530
Prupe.6G221100	AT5G47530.1		Auxin-responsive family protein	At5g47530
Prupe.5G130600	AT4G17880.1		Basic helix-loop-helix (bHLH) DNA-binding family protein	At4g17880
Prupe.3G054400	AT3G21330.1		basic helix-loop-helix (bHLH) DNA-binding superfamily protein	At3g21330
Prupe.8G166800	AT2G16910.1	AMS	basic helix-loop-helix (bHLH) DNA-binding superfamily protein	At2g16910
Prupe.8G184500	AT1G06070.1		Basic-leucine zipper (bZIP) transcription factor family protein	At1g06070
Prupe.1G110500	AT3G42170.1		BED zinc finger ;hAT family dimerisation domain	At3g42170
Prupe.1G284500	AT1G26560.1	BGLU40	beta glucosidase 40	At1g26560
Prupe.1G284600	AT1G26560.1	BGLU40	beta glucosidase 40	At1g26560
Prupe.4G038600	AT2G28470.1	BGAL8	beta-galactosidase 8	At2g28470
Prupe.2G008100	AT3G52130.1		Bifunctional inhibitor/lipid-transfer protein/seed storage 2S albumin superfamily protein	At3g52130
Prupe.2G008300	AT3G52130.1		Bifunctional inhibitor/lipid-transfer protein/seed storage 2S albumin superfamily protein	At3g52130
Prupe.2G290900	AT5G52160.1		Bifunctional inhibitor/lipid-transfer protein/seed storage 2S albumin superfamily protein	At5g52160
Prupe.2G291200	AT5G62065.1		Bifunctional inhibitor/lipid-transfer protein/seed storage 2S albumin superfamily protein	At5g62065
Prupe.5G073500	AT1G12100.1		Bifunctional inhibitor/lipid-transfer protein/seed storage 2S albumin superfamily protein	At1g12100
Prupe.5G220400	AT1G73890.1		Bifunctional inhibitor/lipid-transfer protein/seed storage 2S albumin superfamily protein	At1g73890
Prupe.6G093400	AT5G56200.1		C2H2 type zinc finger transcription factor family	At5g56200
Prupe.7G067900	AT3G57670.1	NTT,WIP2	C2H2-type zinc finger family protein	At3g57670
Prupe.5G122100	AT4G26570.1	ATCBL3,CBL3	calcineurin B-like 3	At4g26570
Prupe.1G192200	AT3G59530.1	LAP3	Calcium-dependent phosphotriesterase superfamily protein	At3g59530
Prupe.1G480100	AT5G16080.1	AtCXE17,CXE17	carboxyesterase 17	At5g16080
Prupe.4G252600	AT5G23530.1	AtCXE18,CXE18	carboxyesterase 18	At5g23530
Prupe.7G081200	AT3G58060.1		Cation efflux family protein	At3g58060
Prupe.3G146800	AT1G47960.1	ATC/VIF1,C/VIF1	cell wall / vacuolar inhibitor of fructosidase 1	At1g47960
Prupe.6G128400	AT2G27550.1	ATC	centroradialis	At2g27550
Prupe.2G122600	AT1G02050.1	LAP6	Chalcone and stilbene synthase family protein	At1g02050
Prupe.8G159600	AT4G34850.1	LAP5	Chalcone and stilbene synthase family protein	At4g34850
Prupe.2G041600	AT5G37380.3		Chaperone DnaJ-domain superfamily protein	At5g37380
Prupe.3G002100	AT4G01700.1		Chitinase family protein	At4g01700
Prupe.3G174600	AT1G29930.1	AB140,CAB1,CAB140,LHCB1.3	chlorophyll A/B binding protein 1	At1g29930
Prupe.7G234300	AT5G25540.1	CID6	CTC-interacting domain 6	At5g25540
Prupe.5G063300	AT4G02570.3	ATCUL1,AXR6,CUL1	cullin 1	At4g02570
Prupe.5G063500	AT4G02570.2	ATCUL1,AXR6,CUL1	cullin 1	At4g02570
Prupe.4G207100	AT5G26330.1		Cupredoxin superfamily protein	At5g26330
Prupe.4G207200	AT5G26330.1		Cupredoxin superfamily protein	At5g26330
Prupe.4G207400	AT2G31050.1		Cupredoxin superfamily protein	At2g31050
Prupe.7G081800	AT5G26330.1		Cupredoxin superfamily protein	At5g26330
Prupe.7G082100	AT5G26330.1		Cupredoxin superfamily protein	At5g26330
Prupe.8G240400	AT5G26330.1		Cupredoxin superfamily protein	At5g26330
Prupe.8G240500	AT5G26330.1		Cupredoxin superfamily protein	At5g26330
Prupe.5G162000	AT5G53130.1	ATCNGC1,CNGC1	cyclic nucleotide gated channel 1	At5g53130
Prupe.1G423600	AT4G37630.1	CYCD5;1	cyclin d5;1	At4g37630
Prupe.3G255700	AT3G10330.1		Cyclin-like family protein	At3g10330
Prupe.7G016400	AT5G39660.1	CDF2	cycling DOF factor 2	At5g39660
Prupe.1G350400	AT5G60190.1		Cysteine proteinases superfamily protein	At5g60190
Prupe.1G483800	AT2G31170.1	SYCO ARATH	Cysteinyl-tRNA synthetase, class Ia family protein	At2g31170
Prupe.8G008200	AT5G07990.1	CYP75B1,D501,TT7	Cytochrome P450 superfamily protein	At5g07990
Prupe.2G189800	AT1G01280.1	CYP703,CYP703A2	cytochrome P450, family 703, subfamily A, polypeptide 2	At1g01280
Prupe.2G148400	AT2G45510.1	CYP704A2	cytochrome P450, family 704, subfamily A, polypeptide 2	At2g45510
Prupe.1G277400	AT1G69500.1	CYP704B1	cytochrome P450, family 704, subfamily B, polypeptide 1	At1g69500
Prupe.8G008100	AT2G45560.1	CYP76C1	cytochrome P450, family 76, subfamily C, polypeptide 1	At2g45560
Prupe.1G537600	AT4G31940.1	CYP82C4	cytochrome P450, family 82, subfamily C, polypeptide 4	At4g31940
Prupe.2G108400	AT1G05160.1	ATKAO1,CYP88A3,KAO1	cytochrome P450, family 88, subfamily A, polypeptide 3	At1g05160
Prupe.2G108600	AT1G05160.1	ATKAO1,CYP88A3,KAO1	cytochrome P450, family 88, subfamily A, polypeptide 3	At1g05160
Prupe.2G109600	AT1G05160.1	ATKAO1,CYP88A3,KAO1	cytochrome P450, family 88, subfamily A, polypeptide 3	At1g05160
Prupe.5G191300	AT2G40890.1	CYP98A3	cytochrome P450, family 98, subfamily A, polypeptide 3	At2g40890
Prupe.6G301900	AT5G26742.2	emb1138	DEAD box RNA helicase (RH3)	At5g26742
Prupe.8G183600	AT4G35420.1	DRL1	dihydroflavonol 4-reductase-like1	At4g35420
Prupe.4G260800	AT1G72890.2		Disease resistance protein (TIR-NBS class)	At1g72890
Prupe.2G226600	AT3G24020.1		Disease resistance-responsive (dirigent-like protein) family protein	At3g24020
Prupe.5G111500	AT4G23690.1		Disease resistance-responsive (dirigent-like protein) family protein	At4g23690
Prupe.2G154200	AT1G32030.1		Domain of unknown function (DUF313)	At1g32030
Prupe.2G159700	AT2G27410.1		Domain of unknown function (DUF313)	At2g27410
Prupe.6G353300	AT2G32645.1		Domain of unknown function (DUF313)	At2g32645
Prupe.4G065500	AT5G42190.1	ASK2,SKP1B	E3 ubiquitin ligase SCF complex subunit SKP1/ASK1 family protein	At5g42190
Prupe.1G483500	AT4G32140.1		EamA-like transporter family	At4g32140
Prupe.3G140900	AT4G28365.1	AtENODL3,ENODL3	early nodulin-like protein 3	At4g28365
Prupe.5G214100	AT1G18530.1		EF hand calcium-binding protein family	At1g18530
Prupe.3G235800	AT2G20875.1	EPF1	epidermal patterning factor 1	At2g20875
Prupe.1G077600	AT4G30030.1		Eukaryotic aspartyl protease family protein	At4g30030
Prupe.1G141200	AT5G33340.1	CDR1	Eukaryotic aspartyl protease family protein	At5g33340
Prupe.1G141300	AT2G35615.1		Eukaryotic aspartyl protease family protein	At2g35615
Prupe.1G141400	AT2G35615.1		Eukaryotic aspartyl protease family protein	At2g35615
Prupe.1G307100	AT1G25510.1		Eukaryotic aspartyl protease family protein	At1g25510
Prupe.3G045600	AT3G13920.1	EIF4A1,RH4,TIF4A1	eukaryotic translation initiation factor 4A1	At3g13920
Prupe.3G018000	AT4G31540.1	ATEXO70G1,EXO70G1	exocyst subunit exo70 family protein G1	At4g31540
Prupe.7G121600	AT5G03795.1		Exostosin family protein	At5g03795
Prupe.1G024500	AT4G12560.1	CPR30	F-box and associated interaction domains-containing protein	At4g12560
Prupe.1G024800	AT4G12560.1	CPR30	F-box and associated interaction domains-containing protein	At4g12560
Prupe.1G169800	AT3G07870.1		F-box and associated interaction domains-containing protein	At3g07870
Prupe.1G172200	AT4G12560.1	CPR30	F-box and associated interaction domains-containing protein	At4g12560
Prupe.1G172300	AT4G12560.1	CPR30	F-box and associated interaction domains-containing protein	At4g12560
Prupe.3G059600	AT1G33020.1		F-box and associated interaction domains-containing protein	At1g33020
Prupe.6G256100	AT1G12870.1		F-box and associated interaction domains-containing protein	At1g12870
Prupe.8G211600	AT4G12560.1	CPR30	F-box and associated interaction domains-containing protein	At4g12560
Prupe.7G202800	AT1G64295.1		F-box associated ubiquitination effector family protein	At1g64295
Prupe.1G285300	AT3G06240.1		F-box family protein	At3g06240
Prupe.2G273800	AT5G49610.1		F-box family protein	At5g49610
Prupe.3G238400	AT3G06240.1		F-box family protein	At3g06240
Prupe.4G208200	AT1G56400.1		F-box family protein	At1g56400
Prupe.8G212800	AT3G06240.1		F-box family protein	At3g06240
Prupe.8G252900	AT3G18720.1		F-box family protein	At3g18720
Prupe.1G050400	AT4G17565.1		F-box family protein with a domain of unknown function (DUF295)	At4g17565
Prupe.1G227500	AT5G66830.1		F-box family protein with a domain of unknown function (DUF295)	At5g66830
Prupe.7G176700	AT2G17030.1		F-box family protein with a domain of unknown function (DUF295)	At2g17030
Prupe.3G257200	AT3G26922.1		F-box/RNI-like superfamily protein	At3g26922
Prupe.6G023100	AT4G14103.2		F-box/RNI-like superfamily protein	At4g14103
Prupe.8G124700	AT5G22730.1		F-box/RNI-like/FBD-like domains-containing protein	At5g22730
Prupe.4G097500	AT5G44400.1		FAD-binding Berberine family protein	At5g44400
Prupe.2G275600	AT4G25190.1		Family of unknown function (DUF566)	At4g25190
Prupe.2G326500	AT5G16920.1		Fasciclin-like arabinogalactan family protein	At5g16920
Prupe.4G006800	AT5G26730.1		Fasciclin-like arabinogalactan family protein	At5g26730
Prupe.1G042400	AT3G23410.1	ATFAO3,FAO3	fatty alcohol oxidase 3	At3g23410
Prupe.1G404600	AT5G22660.2		FBD, F-box, Skp2-like and Leucine Rich Repeat domains containing protein	At5g22660
Prupe.4G161000	AT3G52670.1		FBD, F-box, Skp2-like and Leucine Rich Repeat domains containing protein	At3g52670
Prupe.I003900	AT5G08640.1	ATFLS1,FLS,FLS1	flavonol synthase 1	At5g08640
Prupe.3G081200	AT1G27340.1		Galactose oxidase/kelch repeat superfamily protein	At1g27340
Prupe.5G157900	AT4G19870.1		Galactose oxidase/kelch repeat superfamily protein	At4g19870
Prupe.1G246600	AT3G26430.1		GDSL-like Lipase/Acylhydrolase superfamily protein	At3g26430
Prupe.5G130900	AT5G41890.1		GDSL-like Lipase/Acylhydrolase superfamily protein	At5g41890
Prupe.6G133000	AT1G02335.1	GL22	germin-like protein subfamily 2 member 2 precursor	At1g02335
Prupe.6G133100	AT1G02335.1	GL22	germin-like protein subfamily 2 member 2 precursor	At1g02335
Prupe.2G288400	AT5G51950.1		Glucose-methanol-choline (GMC) oxidoreductase family protein	At5g51950
Prupe.3G168200	AT1G73050.1		Glucose-methanol-choline (GMC) oxidoreductase family protein	At1g73050
Prupe.1G274400	AT1G74590.1	ATGSTU10,GSTU10	glutathione S-transferase TAU 10	At1g74590
Prupe.5G224000	AT5G49720.1	ATGH9A1,DEC,GH9A1,IRX2,KOR,KOR1,RSW2,TSD1	glycosyl hydrolase 9A1	At5g49720
Prupe.3G242100	AT5G15870.1		glycosyl hydrolase family 81 protein	At5g15870
Prupe.6G150400	AT5G04885.1		Glycosyl hydrolase family protein	At5g04885
Prupe.5G163000	AT1G14430.1		glyoxal oxidase-related protein	At1g14430
Prupe.3G087100	AT1G80100.1	AHP6,HP6	histidine phosphotransfer protein 6	At1g80100
Prupe.2G232000	AT3G53730.1		Histone superfamily protein	At3g53730
Prupe.2G307600	AT5G53200.1	TRY	Homeodomain-like superfamily protein	At5g53200
Prupe.7G234200	AT1G03390.1		HXXXD-type acyl-transferase family protein	At1g03390
Prupe.2G132500	AT4G17520.1		Hyaluronan / mRNA binding family	At4g17520
Prupe.7G270000	AT2G43980.1	AtITPK4,ITPK4	inositol 1,3,4-trisphosphate 5/6-kinase 4	At2g43980
Prupe.3G094700	AT1G12980.1	DRN,ESR1	Integrase-type DNA-binding superfamily protein	At1g12980
Prupe.7G066700	AT3G57600.1		Integrase-type DNA-binding superfamily protein	At3g57600
Prupe.7G084900	AT3G11980.1	FAR2,MS2	Jojoba acyl CoA reductase-related male sterility protein	At3g11980
Prupe.1G256100	AT1G70300.1	KUP6	K+ uptake permease 6	At1g70300
Prupe.3G218300	AT5G21160.3		LA RNA-binding protein	At5g21160
Prupe.6G142600	AT2G27260.1		Late embryogenesis abundant (LEA) hydroxyproline-rich glycoprotein family	At2g27260
Prupe.6G299200	AT3G54200.1		Late embryogenesis abundant (LEA) hydroxyproline-rich glycoprotein family	At3g54200
Prupe.6G299300	AT2G46150.1		Late embryogenesis abundant (LEA) hydroxyproline-rich glycoprotein family	At2g46150
Prupe.6G365600	AT1G65620.4	AS2	Lateral organ boundaries (LOB) domain family protein	At1g65620
Prupe.1G197000	AT3G59510.1		Leucine-rich repeat (LRR) family protein	At3g59510
Prupe.1G350800	AT5G23400.1		Leucine-rich repeat (LRR) family protein	At5g23400
Prupe.4G120100	AT4G20140.1	GSO1	Leucine-rich repeat transmembrane protein kinase	At4g20140
Prupe.3G183000	AT5G59320.1	LTP3	lipid transfer protein 3	At5g59320
Prupe.3G126300	AT1G06280.1	LBD2	LOB domain-containing protein 2	At1g06280
Prupe.7G011300	AT3G03760.1	LBD20	LOB domain-containing protein 20	At3g03760
Prupe.3G093000	AT3G14460.1		LRR and NB-ARC domains-containing disease resistance protein	At3g14460
Prupe.3G306000	AT5G55690.1		MADS-box transcription factor family protein	At5g55690
Prupe.4G250300	AT1G51340.2		MATE efflux family protein	At1g51340
Prupe.3G098900	AT5G67080.1	MAPKKK19	mitogen-activated protein kinase kinase kinase 19	At5g67080
Prupe.3G102600	AT4G36950.1	MAPKKK21	mitogen-activated protein kinase kinase kinase 21	At4g36950
Prupe.2G043900	AT4G15760.1	MO1	monooxygenase 1	At4g15760
Prupe.6G032800	AT5G56110.1	AtMYB103,ATMYB80,MS188,MYB103	myb domain protein 103	At5g56110
Prupe.6G214300	AT5G65790.1	ATMYB68,MYB68	myb domain protein 68	At5g65790
Prupe.4G018700	AT2G38300.1		myb-like HTH transcriptional regulator family protein	At2g38300
Prupe.5G183500	AT1G18960.1		myb-like HTH transcriptional regulator family protein	At1g18960
Prupe.6G134000	AT2G46770.1	ANAC043,EMB2301,NST1	NAC (No Apical Meristem) domain transcriptional regulator superfamily protein	At2g46770
Prupe.7G064900	AT5G08790.1	anac081,ATAF2	NAC (No Apical Meristem) domain transcriptional regulator superfamily protein	At5g08790
Prupe.8G097100	AT1G01720.1	ANAC002,ATAF1	NAC (No Apical Meristem) domain transcriptional regulator superfamily protein	At1g01720
Prupe.3G293200	AT3G01600.1	anac044,NAC044	NAC domain containing protein 44	At3g01600
Prupe.7G065000	AT3G04070.2	anac047,NAC047	NAC domain containing protein 47	At3g04070
Prupe.2G202200	AT3G10480.3	ANAC050,NAC050	NAC domain containing protein 50	At3g10480
Prupe.6G057300	AT5G13180.1	ANAC083,NAC083,VNI2	NAC domain containing protein 83	At5g13180
Prupe.4G154000	AT3G61910.1	ANAC066,NAC066,NST2	NAC domain protein 66	At3g61910
Prupe.4G230900	AT5G62380.1	ANAC101,NAC101,VND6	NAC-domain protein 101	At5g62380
Prupe.7G061900	AT1G69490.1	ANAC029,ATNAP,NAP	NAC-like, activated by AP3/PI	At1g69490
Prupe.1G099500	AT2G23910.1		NAD(P)-binding Rossmann-fold superfamily protein	At2g23910
Prupe.1G102900	AT3G59710.1		NAD(P)-binding Rossmann-fold superfamily protein	At3g59710
Prupe.1G310300	AT1G68540.1		NAD(P)-binding Rossmann-fold superfamily protein	At1g68540
Prupe.1G587500	AT2G02400.1		NAD(P)-binding Rossmann-fold superfamily protein	At2g02400
Prupe.2G021300	AT5G19440.1		NAD(P)-binding Rossmann-fold superfamily protein	At5g19440
Prupe.2G144700	AT2G45400.1	BEN1	NAD(P)-binding Rossmann-fold superfamily protein	At2g45400
Prupe.5G004900	AT2G33590.1		NAD(P)-binding Rossmann-fold superfamily protein	At2g33590
Prupe.5G217500	AT1G75290.1		NAD(P)-binding Rossmann-fold superfamily protein	At1g75290
Prupe.6G251400	AT5G02540.1		NAD(P)-binding Rossmann-fold superfamily protein	At5g02540
Prupe.6G146200	AT3G07040.1	RPM1,RPS3	NB-ARC domain-containing disease resistance protein	At3g07040
Prupe.6G146400	AT3G07040.1	RPM1,RPS3	NB-ARC domain-containing disease resistance protein	At3g07040
Prupe.6G355000	AT1G50180.1		NB-ARC domain-containing disease resistance protein	At1g50180
Prupe.1G216300	AT5G06320.1	NHL3	NDR1/HIN1-like 3	At5g06320
Prupe.6G357300	AT5G06320.1	NHL3	NDR1/HIN1-like 3	At5g06320
Prupe.2G143200	AT1G32450.1	NRT1.5	nitrate transporter 1.5	At1g32450
Prupe.3G096600	AT1G80760.1	NIP6,NIP6;1,NLM7	NOD26-like intrinsic protein 6;1	At1g80760
Prupe.1G152300	AT3G06100.1	NIP7;1,NLM6,NLM8	NOD26-like intrinsic protein 7;1	At3g06100
Prupe.7G041900	AT1G25270.1		nodulin MtN21 /EamA-like transporter family protein	At1g25270
Prupe.7G042100	AT1G68170.1		nodulin MtN21 /EamA-like transporter family protein	At1g68170
Prupe.2G268700	AT1G28710.3		Nucleotide-diphospho-sugar transferase family protein	At1g28710
Prupe.1G168300	AT3G23770.1		O-Glycosyl hydrolases family 17 protein	At3g23770
Prupe.1G252400	AT4G26830.1		O-Glycosyl hydrolases family 17 protein	At4g26830
Prupe.1G304300	AT1G26090.1		P-loop containing nucleoside triphosphate hydrolases superfamily protein	At1g26090
Prupe.3G059700	AT5G17200.1		Pectin lyase-like superfamily protein	At5g17200
Prupe.4G239700	AT5G55590.1	QRT1	Pectin lyase-like superfamily protein	At5g55590
Prupe.7G192400	AT1G53830.1	ATPME2,PME2	pectin methylesterase 2	At1g53830
Prupe.3G007900	AT3G17220.1	ATPMEI2,PMEI2	pectin methylesterase inhibitor 2	At3g17220
Prupe.1G539000	AT1G09900.1		Pentatricopeptide repeat (PPR-like) superfamily protein	At1g09900
Prupe.6G350200	AT3G04760.1		Pentatricopeptide repeat (PPR-like) superfamily protein	At3g04760
Prupe.4G084300	AT1G11290.1	CRR22	Pentatricopeptide repeat (PPR) superfamily protein	At1g11290
Prupe.5G009200	AT5G43822.1		Pentatricopeptide repeat (PPR) superfamily protein	At5g43822
Prupe.6G312000	AT5G48910.1	LPA66	Pentatricopeptide repeat (PPR) superfamily protein	At5g48910
Prupe.6G271200	AT3G54140.1	ATPTR1,PTR1	peptide transporter 1	At3g54140
Prupe.1G114700	AT4G16270.1		Peroxidase superfamily protein	At4g16270
Prupe.1G374000	AT1G44970.1		Peroxidase superfamily protein	At1g44970
Prupe.4G120000	AT1G30870.1		Peroxidase superfamily protein	At1g30870
Prupe.4G276800	AT4G33870.1		Peroxidase superfamily protein	At4g33870
Prupe.2G036000	AT4G22140.1	EBS	PHD finger family protein / bromo-adjacent homology (BAH) domain-containing protein	At4g22140
Prupe.1G501300	AT2G38940.1	ATPT2,PHT1;4	phosphate transporter 1;4	At2g38940
Prupe.6G270700	AT2G38060.1	PHT4;2	phosphate transporter 4;2	At2g38060
Prupe.7G137100	AT2G26560.1	PLA IIA,PLA2A,PLP2	phospholipase A 2A	At2g26560
Prupe.7G137200	AT2G26560.1	PLA IIA,PLA2A,PLP2	phospholipase A 2A	At2g26560
Prupe.2G058200	AT5G04970.1		Plant invertase/pectin methylesterase inhibitor superfamily	At5g04970
Prupe.1G057200	AT1G04645.1		Plant self-incompatibility protein S1 family	At1g04645
Prupe.1G060100	AT4G16195.1		Plant self-incompatibility protein S1 family	At4g16195
Prupe.8G203900	AT2G02850.1	ARPN	plantacyanin	At2g02850
Prupe.1G133700	AT3G16660.1		Pollen Ole e 1 allergen and extensin family protein	At3g16660
Prupe.6G181300	AT4G08685.1	SAH7	Pollen Ole e 1 allergen and extensin family protein	At4g08685
Prupe.1G131100	AT1G02790.1	PGA4	polygalacturonase 4	At1g02790
Prupe.1G328200	AT1G14930.1		Polyketide cyclase/dehydrase and lipid transport superfamily protein	At1g14930
Prupe.8G105400	AT3G18830.1	ATPLT5,ATPMT5,PMT5	polyol/monosaccharide transporter 5	At3g18830
Prupe.2G185300	AT4G05320.2	UBQ10	polyubiquitin 10	At4g05320
Prupe.6G036000	AT5G55000.2	FIP2	potassium channel tetramerisation domain-containing protein / pentapeptide repeat-containing protein	At5g55000
Prupe.6G054100	AT2G30070.1	ATKT1,ATKT1P,ATKUP1,KT1,KUP1	potassium transporter 1	At2g30070
Prupe.3G173700	AT2G42940.1		Predicted AT-hook DNA-binding family protein	At2g42940
Prupe.2G163000	AT1G07370.1	ATPCNA1,PCNA1	proliferating cellular nuclear antigen 1	At1g07370
Prupe.2G163400	AT1G07370.1	ATPCNA1,PCNA1	proliferating cellular nuclear antigen 1	At1g07370
Prupe.1G357700	AT1G76140.1		Prolyl oligopeptidase family protein	At1g76140
Prupe.3G045000	AT5G26150.1		protein kinase family protein	At5g26150
Prupe.3G088300	AT1G16760.1		Protein kinase protein with adenine nucleotide alpha hydrolases-like domain	At1g16760
Prupe.1G031800	AT4G14480.1		Protein kinase superfamily protein	At4g14480
Prupe.1G033800	AT4G14480.1		Protein kinase superfamily protein	At4g14480
Prupe.1G034000	AT4G14480.1		Protein kinase superfamily protein	At4g14480
Prupe.1G254400	AT5G50000.1		Protein kinase superfamily protein	At5g50000
Prupe.1G254500	AT5G50000.1		Protein kinase superfamily protein	At5g50000
Prupe.5G065900	AT5G45430.1		Protein kinase superfamily protein	At5g45430
Prupe.4G260600	AT2G26530.1	AR781	Protein of unknown function (DUF1645)	At2g26530
Prupe.1G415700	AT2G44210.1		Protein of Unknown Function (DUF239)	At2g44210
Prupe.1G415800	AT1G55360.1		Protein of Unknown Function (DUF239)	At1g55360
Prupe.1G158300	AT5G55150.1		Protein of unknown function (DUF295)	At5g55150
Prupe.1G018100	AT1G53885.1		Protein of unknown function (DUF581)	At1g53885
Prupe.4G053000	AT4G18425.1		Protein of unknown function (DUF679)	At4g18425
Prupe.2G285600	AT5G51760.1	AHG1	Protein phosphatase 2C family protein	At5g51760
Prupe.4G166700	AT4G16580.1		Protein phosphatase 2C family protein	At4g16580
Prupe.4G166900	AT4G16580.1		Protein phosphatase 2C family protein	At4g16580
Prupe.8G088800	AT2G16430.2	ATPAP10,PAP10	purple acid phosphatase 10	At2g16430
Prupe.8G088900	AT2G16430.2	ATPAP10,PAP10	purple acid phosphatase 10	At2g16430
Prupe.1G100600	AT5G40940.1	FLA20	putative fasciclin-like arabinogalactan protein 20	At5g40940
Prupe.6G005100	AT5G11950.2		Putative lysine decarboxylase family protein	At5g11950
Prupe.7G097700	AT5G06300.1		Putative lysine decarboxylase family protein	At5g06300
Prupe.8G050100	AT1G34245.1	EPF2	Putative membrane lipoprotein	At1g34245
Prupe.8G044900	AT5G11880.1		Pyridoxal-dependent decarboxylase family protein	At5g11880
Prupe.8G048200	AT5G11880.1		Pyridoxal-dependent decarboxylase family protein	At5g11880
Prupe.8G096300	AT4G39250.1	ATRL1,RL1,RSM2	RAD-like 1	At4g39250
Prupe.8G258000	AT4G15800.1	RALFL33	ralf-like 33	At4g15800
Prupe.8G027500	AT1G17250.1	AtRLP3,RLP3	receptor like protein 3	At1g17250
Prupe.1G551300	AT3G22060.1		Receptor-like protein kinase-related family protein	At3g22060
Prupe.1G369200	AT1G19880.1		Regulator of chromosome condensation (RCC1) family protein	At1g19880
Prupe.6G321500	AT1G09090.2	ATRBOHB,ATRBOHB-BETA,RBOHB	respiratory burst oxidase homolog B	At1g09090
Prupe.5G204900	AT1G64060.1	ATRBOH F,ATRBOHF,RBOH F,RBOHAP108,RBOHF	respiratory burst oxidase protein F	At1g64060
Prupe.3G101300	AT5G22790.1	RER1	reticulata-related 1	At5g22790
Prupe.7G038400	AT4G29090.1		Ribonuclease H-like superfamily protein	At4g29090
Prupe.7G076800	AT4G29090.1		Ribonuclease H-like superfamily protein	At4g29090
Prupe.3G065600	AT2G37600.1		Ribosomal protein L36e family protein	At2g37600
Prupe.1G338600	AT5G22260.1	MS1	RING/FYVE/PHD zinc finger superfamily protein	At5g22260
Prupe.3G164800	AT1G66170.1	MMD1	RING/FYVE/PHD zinc finger superfamily protein	At1g66170
Prupe.1G024300	AT5G17600.1		RING/U-box superfamily protein	At5g17600
Prupe.1G270300	AT3G19950.1		RING/U-box superfamily protein	At3g19950
Prupe.1G461500	AT3G58720.2		RING/U-box superfamily protein	At3g58720
Prupe.2G094100	AT1G55530.1		RING/U-box superfamily protein	At1g55530
Prupe.2G096400	AT1G55530.1		RING/U-box superfamily protein	At1g55530
Prupe.2G141400	AT3G58030.2		RING/U-box superfamily protein	At3g58030
Prupe.2G252900	AT3G11110.1		RING/U-box superfamily protein	At3g11110
Prupe.3G266500	AT1G26800.1		RING/U-box superfamily protein	At1g26800
Prupe.5G082500	AT3G19950.1		RING/U-box superfamily protein	At3g19950
Prupe.5G135500	AT2G45530.1		RING/U-box superfamily protein	At2g45530
Prupe.5G189000	AT3G19950.1		RING/U-box superfamily protein	At3g19950
Prupe.7G191800	AT3G53690.1		RING/U-box superfamily protein	At3g53690
Prupe.8G007700	AT3G53690.1		RING/U-box superfamily protein	At3g53690
Prupe.8G036400	AT1G74990.1		RING/U-box superfamily protein	At1g74990
Prupe.4G094800	AT5G39160.1		RmlC-like cupins superfamily protein	At5g39160
Prupe.4G095100	AT3G05950.1		RmlC-like cupins superfamily protein	At3g05950
Prupe.6G352600	AT3G04300.1		RmlC-like cupins superfamily protein	At3g04300
Prupe.4G144100	AT5G64150.1		RNA methyltransferase family protein	At5g64150
Prupe.1G157600	AT3G48880.2		RNI-like superfamily protein	At3g48880
Prupe.4G106700	AT5G45160.1		Root hair defective 3 GTP-binding protein (RHD3)	At5g45160
Prupe.6G072200	AT5G59510.1	DVL18,RTFL5	ROTUNDIFOLIA like 5	At5g59510
Prupe.7G214300	AT4G26220.1		S-adenosyl-L-methionine-dependent methyltransferases superfamily protein	At4g26220
Prupe.6G306200	AT1G02500.1	AtSAM1,MAT1,SAM-1,SAM1	S-adenosylmethionine synthetase 1	At1g02500
Prupe.1G429800	AT2G19130.1		S-locus lectin protein kinase family protein	At2g19130
Prupe.2G131600	AT3G20220.1		SAUR-like auxin-responsive protein family	At3g20220
Prupe.8G072300	AT2G21210.1		SAUR-like auxin-responsive protein family	At2g21210
Prupe.8G158100	AT4G34780.1		SAUR-like auxin-responsive protein family	At4g34780
Prupe.5G056500	AT5G45890.1	SAG12	senescence-associated gene 12	At5g45890
Prupe.5G041900	AT1G47710.1		Serine protease inhibitor (SERPIN) family protein	At1g47710
Prupe.6G152900	AT4G10950.1		SGNH hydrolase-type esterase superfamily protein	At4g10950
Prupe.4G184000	AT3G15390.1	SDE5	silencing defective 5	At3g15390
Prupe.7G140600	AT4G37160.1	sks15	SKU5 similar 15	At4g37160
Prupe.1G255300	AT1G23820.1	SPDS1	spermidine synthase 1	At1g23820
Prupe.1G068500	AT4G37860.1		SPT2 chromatin protein	At4g37860
Prupe.2G308100	AT2G22720.3		SPT2 chromatin protein	At2g22720
Prupe.2G137300	AT2G45130.1	ATSPX3,SPX3	SPX domain gene 3	At2g45130
Prupe.6G148100	AT1G08470.1	SSL3	strictosidine synthase-like 3	At1g08470
Prupe.7G074000	AT5G06820.1	SRF2	STRUBBELIG-receptor family 2	At5g06820
Prupe.3G026600	AT1G78980.1	SRF5	STRUBBELIG-receptor family 5	At1g78980
Prupe.2G152000	AT1G01900.1	ATSBT1.1,SBTI1.1	subtilase family protein	At1g01900
Prupe.1G155000	AT1G11260.1	ATSTP1,STP1	sugar transporter 1	At1g11260
Prupe.1G340300	AT3G42960.1	ASD,ATA1,TA1	TAPETUM 1	At3g42960
Prupe.1G383700	AT1G75030.1	ATLP-3,TLP-3	thaumatin-like protein 3	At1g75030
Prupe.1G378100	AT3G52960.1		Thioredoxin superfamily protein	At3g52960
Prupe.2G269500	AT4G33270.1	CDC20.1	Transducin family protein / WD-40 repeat family protein	At4g33270
Prupe.3G168700	AT2G30900.1	TBL43	TRICHOME BIREFRINGENCE-LIKE 43	At2g30900
Prupe.7G100700	AT3G11570.1	TBL8	TRICHOME BIREFRINGENCE-LIKE 8	At3g11570
Prupe.3G008800	AT3G15355.1	PFU1,UBC25	ubiquitin-conjugating enzyme 25	At3g15355
Prupe.8G144500	AT3G12400.1	ATELC,ELC	Ubiquitin-conjugating enzyme/RWD-like protein	At3g12400
Prupe.3G185200	AT3G21780.1	UGT71B6	UDP-glucosyl transferase 71B6	At3g21780
Prupe.1G090400	AT5G17050.1	UGT78D2	UDP-glucosyl transferase 78D2	At5g17050
Prupe.1G053200	AT1G22360.1	AtUGT85A2,UGT85A2	UDP-glucosyl transferase 85A2	At1g22360
Prupe.1G055800	AT1G22340.1	AtUGT85A7,UGT85A7	UDP-glucosyl transferase 85A7	At1g22340
Prupe.3G185400	AT3G21760.1	HYR1	UDP-Glycosyltransferase superfamily protein	At3g21760
Prupe.4G054800	AT5G54010.1		UDP-Glycosyltransferase superfamily protein	At5g54010
Prupe.5G210300	AT5G13210.1		Uncharacterised conserved protein UCP015417, vWA	At5g13210
Prupe.4G046800	AT1G03700.1		Uncharacterised protein family (UPF0497)	At1g03700
Prupe.8G099900	AT1G49320.1	ATUSPL1,USPL1	unknown seed protein like 1	At1g49320
Prupe.2G002600	AT3G58000.1		VQ motif-containing protein	At3g58000
Prupe.1G192100	AT4G02220.1		zinc finger (MYND type) family protein / programmed cell death 2 C-terminal domain-containing protein	At4g02220
Prupe.1G559800	AT5G63700.1		zinc ion binding;DNA binding	At5g63700
Prupe.1G411700	AT1G10970.1	ATZIP4,ZIP4	zinc transporter 4 precursor	At1g10970
Prupe.1G020500
Prupe.1G051700	AT2G32235.1			At2g32235
Prupe.1G114300
Prupe.1G270400
Prupe.1G291000
Prupe.1G307000
Prupe.1G323300
Prupe.1G359700
Prupe.1G425300
Prupe.1G446100
Prupe.1G492300	AT1G77400.1			At1g77400
Prupe.2G029600
Prupe.2G045600
Prupe.2G049700	AT2G38695.1			At2g38695
Prupe.2G125000
Prupe.2G162100
Prupe.2G162900
Prupe.2G163600
Prupe.2G163700
Prupe.2G240200	AT3G55570.1			At3g55570
Prupe.2G245500
Prupe.2G246500	AT2G39782.1			At2g39782
Prupe.2G249600
Prupe.3G006600
Prupe.3G022500
Prupe.3G058500
Prupe.3G062900	AT1G52155.1			At1g52155
Prupe.3G075500	AT4G14746.1			At4g14746
Prupe.3G084700
Prupe.3G102700
Prupe.3G113900
Prupe.3G176800
Prupe.3G195800
Prupe.3G204500
Prupe.3G209400
Prupe.3G232500
Prupe.3G239100
Prupe.4G018600
Prupe.4G022200	AT1G11655.1			At1g11655
Prupe.4G049800
Prupe.4G078000
Prupe.4G102600
Prupe.4G155600	AT3G14760.1			At3g14760
Prupe.4G212000
Prupe.4G216700	AT1G50732.1			At1g50732
Prupe.5G133000
Prupe.5G188600
Prupe.5G226000	AT5G66370.1			At5g66370
Prupe.6G001000
Prupe.6G045400
Prupe.6G083900
Prupe.6G084000
Prupe.6G090000	AT1G07860.1			At1g07860
Prupe.6G092000	AT1G49290.1			At1g49290
Prupe.6G098400
Prupe.6G098700
Prupe.6G101500	AT2G28410.1			At2g28410
Prupe.6G222900
Prupe.6G237600	AT3G53400.1			At3g53400
Prupe.6G288400
Prupe.6G353400
Prupe.7G022000	AT1G21280.1			At1g21280
Prupe.7G041700
Prupe.7G042000
Prupe.7G112700	AT2G36295.1			At2g36295
Prupe.7G220700
Prupe.8G013800
Prupe.8G027600
Prupe.8G047700
Prupe.8G058900	AT1G71970.1			At1g71970
Prupe.8G064600
Prupe.8G096200	AT3G05570.1			At3g05570
Prupe.8G101100
Prupe.8G144300	AT4G14723.1			At4g14723
Prupe.8G203000
Prupe.8G205300
Prupe.I001200

## Sheet: Table 9
GO enriched terms of apricot ME15
GO term	adjustedPValue_GO	GO_ID	nn_GO_ME15	pValue_GO_ME15	xx_GO_ME15
organic acid metabolic process	0.31917	6082	621	0.17802	4
organic acid catabolic process	0.35864	16054	70	0.22024	1
organ senescence	0.036479	10260	29	0.0047268	2
leaf senescence	0.034797	10150	28	0.0044109	2
stamen development	0.00063241	48443	53	3.741e-05	4
anther development	0.00013834	48653	34	6.2351e-06	4
multicellular organismal development	1.5183e-06	7275	1655	3.916e-08	22
system development	0.0027303	48731	720	0.00022304	10
flower development	0.00032561	9908	228	1.651e-05	7
floral whorl development	0.0011352	48438	122	7.355e-05	5
biological_process	1	8150	22304	1	79
cellular component biogenesis	0.00060393	44085	454	3.2323e-05	9
metabolic process	0.19789	8152	6834	0.064125	31
primary metabolic process	0.66491	44238	5719	0.56938	20
cellular metabolic process	0.74503	44237	5407	0.66109	18
cellular nitrogen compound metabolic process	0.93253	34641	1484	0.90363	3
cofactor biosynthetic process	0.49975	51188	135	0.3815	1
coenzyme biosynthetic process	0.35864	9108	70	0.22024	1
response to stimulus	0.29174	50896	3207	0.15614	15
response to endogenous stimulus	0.059365	9719	835	0.0093646	8
small molecule metabolic process	0.28966	44281	1248	0.15276	7
cellular amino acid and derivative metabolic process	0.38628	6519	483	0.24462	3
pollen wall assembly	3.7166e-13	10208	20	2.0939e-15	8
pollen exine formation	5.2712e-12	10584	16	5.9393e-14	7
oxoacid metabolic process	0.31917	43436	620	0.17732	4
carboxylic acid metabolic process	0.31917	19752	620	0.17732	4
cellular developmental process	7.8984e-05	48869	435	3.1149e-06	10
cellular component morphogenesis	1.2298e-06	32989	260	2.7714e-08	10
immune response	0.20145	6955	272	0.072237	3
cellular biosynthetic process	0.28966	44249	2444	0.15221	12
cellular amino acid derivative biosynthetic process	0.10557	42398	171	0.022898	3
post-embryonic development	0.011174	9791	884	0.0011017	10
reproductive developmental process	0.0072657	3006	829	0.00067541	10
tapetal layer development	0.0062669	48658	10	0.00054725	2
aging	0.14316	7568	82	0.034277	2
senescence	0.059365	10149	41	0.0092886	2
small molecule biosynthetic process	0.20145	44283	622	0.069724	5
cellular aromatic compound metabolic process	0.0071113	6725	296	0.00064101	6
phenylpropanoid metabolic process	0.067503	9698	133	0.011789	3
developmental process	5.6915e-06	32502	1820	2.0842e-07	22
terpene metabolic process	0.2613	42214	37	0.12313	1
sesquiterpene metabolic process	0.20205	51761	22	0.075127	1
androecium development	0.00063241	48466	53	3.741e-05	4
catabolic process	0.93349	9056	660	0.90719	1
cellular catabolic process	0.87854	44248	513	0.84142	1
secondary metabolic process	0.0024078	19748	330	0.00016957	7
terpenoid metabolic process	0.15747	6721	91	0.041417	2
sesquiterpenoid metabolic process	0.20205	6714	22	0.075127	1
sesquiterpenoid catabolic process	0.046489	16107	2	0.0070715	1
cellular nitrogen compound biosynthetic process	0.50283	44271	378	0.3881	2
apocarotenoid metabolic process	0.19445	43288	18	0.061895	1
lipid metabolic process	0.28966	6629	578	0.14885	4
lipid catabolic process	0.32955	16042	60	0.19199	1
nitrogen compound metabolic process	0.85261	6807	1548	0.80698	4
alkaloid metabolic process	0.0024206	9820	6	0.0001841	2
floral organ development	0.0022999	48437	143	0.00015549	5
carboxylic acid catabolic process	0.35864	46395	70	0.22024	1
biosynthetic process	0.2654	9058	2610	0.12863	13
organ development	0.0027303	48513	719	0.00022057	10
post-embryonic organ development	0.0079276	48569	202	0.00075926	5
thioester metabolic process	0.06297	35383	3	0.010589	1
thioester biosynthetic process	0.028577	35384	1	0.003542	1
alkaloid biosynthetic process	0.0024206	9821	6	0.0001841	2
apocarotenoid catabolic process	0.046489	43290	2	0.0070715	1
abscisic acid catabolic process	0.046489	46345	2	0.0070715	1
cellular process	0.80277	9987	7393	0.73719	24
cellular amino acid derivative metabolic process	0.17697	6575	231	0.048854	3
immune system process	0.20834	2376	283	0.07923	3
immune effector process	0.027183	2252	23	0.0029863	2
cellular component organization	0.015641	16043	935	0.0016743	10
external encapsulating structure organization	5.2712e-12	45229	28	5.0505e-14	8
small molecule catabolic process	0.55833	44282	163	0.44037	1
anatomical structure development	1.7321e-06	48856	1392	5.3672e-08	20
reproductive structure development	0.0031123	48608	735	0.00026301	10
aromatic compound biosynthetic process	0.00063699	19438	177	3.9475e-05	6
sporopollenin biosynthetic process	1.5183e-06	80110	3	4.2768e-08	3
anatomical structure morphogenesis	0.00028504	9653	515	1.365e-05	10
cofactor metabolic process	0.64352	51186	219	0.542	1
coenzyme metabolic process	0.50283	6732	137	0.3859	1
isoprenoid catabolic process	0.14936	8300	11	0.038287	1
terpenoid catabolic process	0.14936	16115	11	0.038287	1
acyl-CoA biosynthetic process	0.028577	71616	1	0.003542	1
cellular lipid metabolic process	0.18339	44255	404	0.055276	4
response to hormone stimulus	0.043307	9725	767	0.0057336	8
monocarboxylic acid metabolic process	0.095546	32787	290	0.019647	4
cellular component assembly	8.7408e-05	22607	258	3.6933e-06	8
reproduction	0.015563	3	931	0.001622	10
reproductive process	0.013612	22414	911	0.0013804	10
sesquiterpene catabolic process	0.046489	51763	2	0.0070715	1
cellular component assembly involved in morphogenesis	3.7166e-13	10927	20	2.0939e-15	8
response to chemical stimulus	0.046489	42221	1710	0.006803	13
gametophyte development	2.0087e-07	48229	212	3.9608e-09	10
pollen development	9.0034e-09	9555	149	1.2681e-10	10
cellular ketone metabolic process	0.32724	42180	630	0.18436	4
response to organic substance	0.063593	10033	1037	0.010927	9
phenylpropanoid biosynthetic process	0.044561	9699	104	0.0060251	3
terpene catabolic process	0.086711	46247	5	0.017586	1
fatty acid metabolic process	0.2613	6631	171	0.12303	2
isoprenoid metabolic process	0.20205	6720	126	0.073643	2
multicellular organismal process	2.5928e-06	32501	1732	8.7644e-08	22
anatomical structure formation involved in morphogenesis	1.848e-07	48646	103	3.1234e-09	8
acyl-CoA metabolic process	0.06297	6637	3	0.010589	1
medium-chain fatty acid metabolic process	0.046489	51791	2	0.0070715	1
abscisic acid metabolic process	0.19445	9687	18	0.061895	1
cellular lipid catabolic process	0.31778	44242	54	0.17456	1
fatty-acyl-CoA metabolic process	0.028577	35337	1	0.003542	1
fatty-acyl-CoA biosynthetic process	0.028577	46949	1	0.003542	1
medium-chain fatty acid biosynthetic process	0.028577	51792	1	0.003542	1

## Sheet: Table 10
PERMANOVA analysis of factors for peach transcriptome data
Results indicated that the percentage of rRNA in the library is a significant factor in the transcriptome variation, but it does not show a significant interaction with the genotype or time point factors
	Df	Sums of squares	R2	F	Pr(>F)
Timepoint	5	0.043877	0.43411	14.5995	0.001	***
Genotype	3	0.008437	0.08348	4.6791	0.001	***
rRNA	1	0.003505	0.03468	5.8319	0.001	***
Timepoint:Geotype	9	0.013381	0.13239	2.4735	0.001	***
Timepoint:rRNA	5	0.004583	0.04535	1.5251	0.0006	**
Genotype:rRNA	3	0.001756	0.01738	0.9741	0.515
Timepoint:Genotype:rRNA	9	0.005696	0.05636	1.053	0.327
Residual	33	0.019835	0.19625
Total	68	0.101072	1
Significant codes: 0 '***', 0.001 '**', 0.01 '*', 0.05 '.', 0.1 ' '

[truncated: 6 more sheets: Table 11, Table 12, Table 13, Table 14, Table 15, Table 16]
